# Supplementary material for: Systems Network Integration of Transcriptomic, Proteomic, and Bioinformatic Analyses Reveals the Mechanism of XuanYunNing Tablets in Meniere’s Disease via JAK-STAT Pathway Modulation
Source: Pharmaceuticals (Basel). 2025 Aug 25;18(9):1266. doi: 10.3390/ph18091266 (PMC12472466; doi:10.3390/ph18091266)
Supplement: Supplementary file 1 [file pharmaceuticals-18-01266-s001.zip › Behavioral assessments data/Behavioral assessments data.xlsx]

## Sheet: Sheet1
03.04进鼠			03.05行为学						03.07补充测试			03.11第一天造模		03.12第二天造模		03.13第三天造模		03.14第四天造模				03.15第五天造模				03.16第六天造模				03.17第七天造模				03.18第八天造模				03.19第九天造模				03.20第十天造模				03.21第十一天造模
	Weight		Weight	听力			眼 震	步 态		Weight	眼 震	低	Weight	低	Weight	低	Weight	低	Weight	听力		低	Weight	听力		低	Weight	听力		低	Weight	听力		低	Weight	听力		低	Weight	听力		低	Weight	听力		低	Weight	听力
				低	中	高
1	272	1	275	2	1	1	1	1	1	×		1	病	1	病	1	×	1	352	1		1	357	1		1	365	1		1	367	1		1	345	3		1	365	1		1	369	3		1	376	3
2	244	2	272	1	1	1	2	1	2	280		2	310	2	331	2	337	2	338	1		2	349	1		2	347	1		2	360	1		2	358	1		2	366	1		2	378	1		2	381	1
3	261	3	236	3	1	2	2	1	3	286		3	323	3	327	3	325	3	327	2		3	338	3		3	337	3		3	353	3		3	356	3		3	359	3		3	359	3		3	363	3
4	242	4	249	2	1	1	0	1	4	270		4	307	4	320	4	322	4	327	1		4	334	1		4	326	1		4	354	3		4	347	3		4	361	3		4	361	3		4	366	3
5	242	5	256	1	1	1	0	1	5	252		5	275	5	257	5	267	5	247	3		5	259	3		5	261	3		5	244	3		5	253	3		5	265	3		5	265	3		5	256	3
6	272	6	277	2	1	1	0	1	6	311		6	345	6	363	6	377	6	376	1		6	378	1		6	387	1		6	400	1		6	399	1		6	416	1		6	425	1		6	428	1
7	261	7	271	1	1	1	1	1	7	292		7	331	7	331	7	338	7	340	1		7	356	1		7	360	1		7	372	1		7	368	1		7	380	1		7	382	1		7	394	1
8	239	8	255	2	1	1	0	1	8	273		8	311	8	328	8	336	8	338	1		8	345	1		8	357	1		8	373	1		8	347	1		8	366	1		8	374	1		8	360	1
9	235	9	258	2	1	1	2	1	9	271		9	288	9	306（病）	9	×	9	310	1		9	317	1		9	318	1		9	329	1		9	331	1		9	330	1		9	328	3		9	344	1
10	274	10	287	2	1	1	1	1	10	304		10	330	10	333	10	341	10	346	1		10	358	1		10	362	1		10	345	1		10	350	1		10	363	1		10	363	1		10	351	1
11	243	11	268	3	1	2	1	1	11	289		11	330	11	331	11	337	11	347	3		11	343	3		11	347	3		11	349	3		11	353	3		11	366	3		11	367	3		11	382	3
12	256	12	285	2	1	1	2	2	12	292		12	330	12	331	12	340	12	341	1		12	352	1		12	356	1		12	368	1		12	369	1		12	384	1		12	386	1		12	390	1
13	267	13	279	1	1	1	0	1	13	308		13	361	13	366	13	370	13	374	1		13	355	1		13	346	1		13	380	1		13	365	1		13	380	1		13	357	1		13	369	1
14	237	14	死						14	×		14	×	14	×	14	×	14	370	1		14	381	1		14	381	1		14	396	1		14	399	1		14	419	1		14	420	1		14	418	1
15	236	15	212	3	1	1	0	1	15	253		15	290	15	292	15	293	15	303	1		15	311	1		15	312	1		15	326	1		15	329	1		15	327	1		15	325	1		15	334	1
16	266	16	287	2	1	1	3	1	16	305		16	318	16	323	16	334	16	333	1		16	342	1		16	347	1		16	349	1		16	355	1		16	366	1		16	365	1		16	377	1
17	274	17	290	1	1	1	2	1	17	318		17	338	17	327	17	335	17	354	1		17	364	1		17	371	1		17	372	1		17	373	1		17	382	1		17	380	1		17	379	1
18	233	18	256	1	1	1	0	1	18	284		18	300	18	307	18	309	18	336	3		18	320	3		18	301	3		18	325	3		18	325	3		18	344	3		18	339	3		18	336	3
19	243	19	251	1	1	1	1	1	19	282		19	316	19	328	19	342	19	329	1		19	325	1		19	326	3		19	329	3		19	326	3		19	325	3		19	321	3		19	321	3
20	244	20	241	3	3	3	4		20	×		20	×	20	×	20	×	20	×			20	×			20	×			20	×			20	×			20	×			20	×			20
21	257	21	273	2	1	1	1	1	21	305		21	339	21	343	21	354	21	347	1		21	356	1		21	348	1		21	356	1		21	373	1		21	369	1		21	363	1		21	376	3
22	258	22	279	1	1	1	0	1	22	307		22	334	22	345	22	334	22	325	1		22	310	1		22	308	1		22	336	3		22	363	3		22	331	3		22	307	3		22	305	3
23	230	23	252	1	1	1	1	1	23	289		23	312	23	309	23	324	23	328	1		23	334	1		23	332	1		23	327	3		23	338	3		23	343	3		23	319	3		23	357	3
24	247	24	259	1	1	1	0	1	24	281		24	326	24	326	24	330	24	333	1		24	342	1		24	337	1		24	353	1		24	353	1		24	355	1		24	352	1		24	369	1
25	237	25	219	2	1	1	0	1	25	272		25	297	25	314	25	322	25	330	3		25	325	3		25	310	3		25	341	3		25	341	3		25	339	3		25	343	3		25	350	3
26	228	26	227	3	3	2	0	1	26	×		26	×	26	×	26	×	26				26				26				26				26				26				26				26
27	278	27	291	1	1	1	1	1	27	309		27	345	27	337	27	342	27				27				27				27				27				27				27				27
28	269	28	287	1	1	1	1	1	28	308		28	348	28	371	28	374	28				28				28				28				28				28				28				28
29	243	29	254	1	1	1	3	1	29	270		29	297	29	309	29	305	29				29				29				29				29				29				29				29
30	241	30	243	3	1	1	1	1	30	240		30	×	30	×	30	×	30				30				30				30				30				30				30				30
31	230	31	241	3	1	1	0	1	31	271		31	305	31	305	31	306	31	305	1		31	316	1		31	319	1		31	323			31	314	1		31	305	1		31	312	3		31	310	3
32	240	32	257	1	1	1	0	1	32	277		32	308	32	314	32	312	32	315	1		32	332	1		32	340	1		32	349			32	342	1		32	350	1		32	359	3		32	358	1
33	251	33	264	1	1	1	1	1	33	283		33	310	33	321	33	320	33	313	1		33	335	1		33	341	1		33	348			33	344	1		33	344	1		33	353	1		33	357	1
34	242	34	247	2	1	1	1	1	34	260		34	295	34	298	34	305	34	310	1		34	316	1		34	319	1		34	326			34	323	1		34	331	1		34	333	1		34	345	1
35	228	35	243	1	1	1	0	1	35	271		35	305	35	309	35	318	35	333	1		35	333	1		35	339	1		35	354			35	345	1		35	355	1		35	359	1		35	364	1
36	225	36	241	2	1	1	1	1	36	255		36	270	36	380	36	295	36	298	1		36	304	1		36	313	1		36	324			36	328	1		36	327	1		36	336	1		36	350	1
37	256	37	276	1	1	1	0	1	37	292		37	323	37	318	37	333	37	333	1		37	348	1		37	335	1		37	357			37	354	1		37	354	1		37	363	1		37	377	1
38	247	38	258	1	1	1	3	1	38	278		38	321	38	337	38	342	38	349	1		38	362	1		38	353	1		38	368			38	363	1		38	359	1		38	363	1		38	362	1
39	233	39	249	1	1	1	4	1	39	277	4	39	301	39	317	39	326	39	329	1		39	335	1		39	327	1		39	332			39	351	1		39	355	1		39	361	1		39	373	1
40	259	40	268	1	1	1	1	1	40	278		40	311	40	318	40	330	40	339	1		40	342	1		40	340	1		40	365			40	368	1		40	361	1		40	371	1		40	390	1
41	259	41	294	2	1	1	1	1	41	299		41	330	41	346	41	360	41	358	1		41	368	1		41	383	1		41	378			41	391	1		41	409	1		41	411	1		41	416	1
42	287	42	310	2	1	1	3	1	42	340		42	377	42	380	42	390	42	404	1		42	411	1		42	422	1		42	439			42	433	1		42	445	1		42	435	1		42	448	1
43	262	43	296	1	1	1	1	1	43	317		43	345	43	354	43	375	43	373	1		43	376	1		43	387	1		43	399			43	377	1		43	365	1		43	366	1		43	384	1
44	250	44	253	1	1	1	2	1	44	287		44	305	44	302	44	326	44	327	1		44	326	1		44	336	1		44	345			44	312	1		44	335	1		44	342	1		44	343	1
45	256	45	278	1	1	1	3	1	45	286		45	315	45	327	45	343	45	339	1		45	352	1		45	361	1		45	367			45	371	1		45	385	1		45	387	1		45	395	1
46	267	46	283	1	1	1	0	2	46	290	卡	46	318	46	323	46	335	46	328	1		46	340	1		46	342	1		46	351			46	357	1		46	345	1		46	353	1		46	354	1
47	267	47	294	1	1	1	2	1	47	324		47	343	47	351	47	356	47	335			47	321	1		47	322	1		47	341			47	332	1		47	332	3		47	339	3		47	345	3
48	260	48	285	3	1	1	1	1	48	304		48	334	48	316	48	327	48	329	3		48	344	3		48	334	3		48	342			48	350	1		48	353	3		48	354	3		48	370	3
49	258	49	283	1	1	1	0	1	49	306		49	352	49	356	49	362	49	375	1		49	386	1		49	378	1		49	393			49	397	1		49	402	1		49	411	1		49	424	1
50	271	50	275	1	1	1	1	1	50	313		50	357	50	362	50	362	50	374	1		50	386	1		50	379	1		50	390			50	398	1		50	408	1		50	412	1		50	419	1
51	245	51	269	3	2	3	0	1	51	287		51	273	51	248	51	252	51	253	3		51	265	3		51	267	3		51	280			51	292	3		51	282	3		51	306	3		51	304	3
52	222	52	253	1	1	1	1	1	52	276		52	292	52	301	52	290	52	273	1		52	268	1		52	271	1		52	263			52	271	1		52	270	1		52	292	1		52	301	1
53	260	53	282	1	1	1	1	1	53	276		53	301	53	311	53	301	53	315	1		53	317	1		53	318	1		53	326			53	335	1		53	336			53	349	1		53	362	1
54	257	54	270	1	1	1	1	1	54	294		54	319	54	311	54	317	54	324	1		54	333	1		54	348	1		54	346			54	358	1		54	363	1		54	368	1		54	377	3
55	245	55	246	3	1	1	0	1	55	269		55	288	55	284	55	258	55	239	3		55	×			55	×			55	×			55	×			55	×			55	×			55
56	237	56	242	1	1	1	3	1	56	255		56	295	56	304	56	303	56	295	1		56	263	1		56	276	1		56	389			56	289	1		56	292	1		56	278	1		56	277	1
57	239	57	259	1	1	1	0	1	57	298		57	332	57	243	57	345	57	360	1		57	375	1		57	375	1		57	370			57	379	1		57	384	1		57	388	1		57	397	1
58	226	58	246	1	1	1	3	1	58	264		58	290	58	308	58	308	58	317	1		58	313	1		58	296	1		58	307			58	291	1		58	304	1		58	295	1		58	308	1
59	242	59	264	3	2	3	3	1	59	283	卡	59	病	59		59		59	病			59	×			59	×			59	×			59	×			59	×			59	×			59	361	1
60	240	60	244	1	1	1	1	1	60	255		60	302	60	306	60	320	60	324	1		60	331	1		60	340	1		60	330			60	339	1		60	353	1		60	359	1		60
61	277	61	291	1	1	1	1	1	61	318		61	352	61	362	61	362	61	369	1		61	371	1		61	366	1		61	379	1		61	383	1		61	393	1		61	395	3		61	395	3
62	241	62	258	3	3	3	0	2	62	269		62	295	62	302	62	313	62	318	3		62	314	3		62	308	3		62	322	3		62	328	3		62	342	3		62	344	3		62	350	3
63	236	63	266	1	1	1	3	1	63	275		63	305	63	318	63	324	63	325	1		63	334	1		63	335	1		63	360	1		63	348	1		63	358	1		63	356	1		63	364	3
64	229	64	252	1	1	1	0	1	64	287		64	300	64	310	64	314	64	321	1		64	330	1		64	326	1		64	354	1		64	348	1		64	358	1		64	368	1		64	374	3
65	208	65	229	1	1	1	0	1	65	238		65	250	65	258	65	260	65	273	1		65	279	1		65	267	1		65	280	1		65	285	1		65	305	1		65	308	1		65	309	1
66	268	66	285	2	1	1	1	2	66	304		66	329	66	324	66	334	66	349	1		66	349	1		66	344	3		66	360	1		66	355	1		66	372	1		66	372	1		66	380	1
67	234	67	251	1	1	1	0	1	67	268		67	292	67	294	67	298	67	303	1		67	303	1		67	316	1		67	323	1		67	323	1		67	309	1		67	317	1		67	317	1
68	268	68	270	1	1	1	1	1	68	289		68	316	68	326	68	337	68	336	1		68	341	1		68	340	1		68	356	1		68	354	1		68	367	1		68	374	1		68	381	1
69	247	69	255	3	2	1	0	1	69	277		69	315	69	319	69	324	69	332	3		69	335	3		69	347	3		69	344	3		69	352	3		69	361	3		69	365	3		69	367	3
70	266	70	227	1	1	1	1	1	70	272		70	300	70	301	70	301	70	312	1		70	324	1		70	330	1		70	336	1		70	333	1		70	340	1		70	343	3		70	310	3
71	274	71	292	1	1	1	4	1	71	318	4	71	339	71	330	71	300	71	305	1		71	339	1		71	345	1		71	351	1		71	335	1		71	299	1		71	×			71	X
72	268	72	276	3	1	1	0	1	72	293		72	326	72	343	72	336	72	342	1		72	343	1		72	360	1		72	369	1		72	367	1		72	376	1		72	377	1		72	383	1
73	226	73	236	2	1	1	0	1	73	264		73	295	73	307	73	308	73	318	1		73	317	1		73	335	1		73	342	1		73	336	1		73	342	1		73	341	1		73	345	1
74	223	74	238	1	1	1	1	1	74	270		74	303	74	311	74	318	74	331	1		74	336	1		74	345	1		74	366	1		74	352	1		74	362	1		74	361	1		74	371	1
75	222	75	212	3	1	1	0	1	75	258		75	265	75	257	75	340	75	248	1		75	234	1		75	237			75	250	眩晕一栏0		75	×			75	×			75	×			75	X
76	223	76	239	2	1	1	0	1	76	261		76	290	76	301	76	307	76	306	1		76	301	1		76	287	1		76	324	1		76	305	1		76	315	1		76	316	1		76	325	1
77	235	77	227	1	1	1	0	1	77	252		77	285	77	283	77	288	77	290	1		77	295	1		77	307	1		77	313	1		77	299	1		77	317	1		77	308	1		77	317	1
78	215	78	224	1	1	1	0	1	78	239	卡	78	bing	78	病	78	病	78				78	×			78	×			78	×			78	×			78	×			78	×			78	X
79	256	79	253	1	1	1	0	1	79	285		79	314	79	327	79	317	79	310	1		79	316	1		79	334	1		79	337	1		79	355	1		79	340	1		79	342	1		79	342	1
80	223	80	228	1	1	1	0	1	80	234		80	229	80	251	80	257	80	271	1		80	276	1		80	287	1		80	300	1		80	282	1		80	291	1		80	275	1		80	277	1
81	231	81	261	1	1	1	1	1	81	269		81	304	81	316	81	319	81	322	1		81	315	1		81	322	1		81	334	1		81	333	1		81	347	1		81	348	1		81	346	1
82	236	82	248	1	1	1	1	1	82	279		82	314	82	326	82	336	82	330	1		82	333	1		82	342	1		82	351	1		82	342	1		82	367	1		82	359	1		82	372	1
83	219	83	253	1	1	1	1	1	83	261		83	298	83	295	83	292	83	305	1		83	311	1		83	320	1		83	315	1		83	317	1		83	333	1		83	333	1		83	331	3
84	224	84	238	1	1	1	0	1	84	247		84	283	84	302	84	302	84	302	1		84	311	1		84	320	1		84	327	1		84	324	1		84	336	1		84	337	1		84	344	1
85	232	85	254	1	1	1	1	1	85	264		85	295	85	311	85	318	85	327	1		85	344	1		85	344	1		85	350	1		85	356	1		85	373	1		85	359	1		85	361	3
86	277	86	317	3	3	3	0	1	86	330		86	362	86	372	86	387	86	391	3		86	405	3		86	413	3		86	420	3		86	423	3		86	443	3		86	444	3		86	449	3
87	219	87	256	3	3	3	1	1	87	288		87	×	87	×	87	×	87	×			87	×			87	×			87	×			87	×			87	×			87	×			87	X
88	239	88	259	1	1	1	0	1	88	257		88	306	88	317	88	327	88	330	1		88	341			88	354	1		88	358	1		88	358	1		88	368	1		88	378	1		88	380	1
89	231	89	232	1	1	1	1	1	89	241		89	288	89	304	89	313	89	318	1		89	325	1		89	340	1		89	352	1		89	346	1		89	354	1		89	360	1		89	370	1
90	253	90	274	1	1	1	0	1	90	282		90	306	90	317	90	315	90	326	1		90	336	1		90	349	1		90	346	1		90	341	1		90	353	1		90	350	1		90	349	1
												30	低4	30	低4	以后的1是27		听力不是13是对错					15有俩文件，核对
												60	中6	60	中6	14是28		1√
												90	高8	90	高8	9是29		3×
[truncated: 31 more columns]

## Sheet: 低、中、阳信息
适应性饲养后行为学								造模后行为学								给药后行为学								每组10只但共30个数据
Weight	General condition	听力			眼 震	步 态		Weight	General condition	听力			眼 震	步 态		Weight	General condition	听力			眼 震	步 态
		低	中	高						低	中	高						低	中	高
330	0	0	0	0	1	0		388	2	3	2	2	2	1		411	2	3	2	1	1	0
330	0	0	0	0	2	0		379	1	3	1	2	3	2		420	0	2	0	2	2	1
296	0	0	0	0	2	0		355	2	2	2	3	2	1		299	2	2	1	2	2	0
305	0	0	0	0	0	0		362	3	3	2	2	1	1		457	3	2	2	1	0	0
338	0	0	0	0	0	0		387	1	2	1	2	1	1		466	0	1	0	1	1	1
336	0	0	0	0	0	0		391	1	2	1	1	1	2		327	0	2	0	0	1	1
333	0	0	0	0	1	0		396	3	3	1	2	2	1		486	3	2	0	1	1	0
317	0	0	0	0	0	0		369	2	3	2	2	1	1		443	1	3	2	2	0	1
314	0	0	0	0	2	0		377	1	3	3	3	3	1		411	0	2	2	2	3	0
350	0	0	0	0	1	0		406	2	3	1	2	2	2		473	2	3	1	1	1	2
330	0	0	0	0	1	0		385	1	1	1	1	2	1		309	1	0	0	0	1	0
367	0	0	0	0	2	1		414	1	2	1	2	2	2		519	0	2	1	1	2	1
340	0	0	0	0	0	0		404	2	3	1	1	1	1		494	1	2	0	0	0	1
336	0	0	0	0	0	0		383	0	2	1	2	1	2		455	0	2	0	2	0	1
271	0	0	0	0	0	0		322	0	2	0	0	1	1		414	0	1	0	0	1	0
365	0	0	0	0	3	0		427	1	2	1	2	3	3		473	0	2	0	1	2	2
352	0	0	0	0	2	0		407	1	3	3	2	3	1		425	0	2	2	2	2	1
339	0	0	0	0	0	0		385	2	3	1	2	1	2		415	2	2	0	1	1	1
312	0	0	0	0	1	0		361	1	1	1	1	2	1		277	1	1	1	0	1	0
300	0	0	0	0	3	0		355	0	1	1	2	3	1		408	0	0	0	1	3	0
346	0	0	0	0	1	0		405	3	1	1	1	1	1		328	3	1	0	1	0	1
348	0	0	0	0	0	0		402	1	2	1	2	1	2		363	1	1	1	1	1	1
335	0	0	0	0	1	0		396	2	3	3	3	2	1		375	0	2	2	2	1	0
344	0	0	0	0	0	0		395	0	3	3	3	1	1		460	0	2	2	2	0	0
286	0	0	0	0	0	0		351	1	3	1	2	1	1		271	1	2	0	1	1	0
283	0	0	0	0	0	0		329	2	0	2	2	1	1		272	2	0	1	1	0	1
358	0	0	0	0	1	0		406	0	2	0	1	1	2		348	1	1	0	1	1	1
371	0	0	0	0	1	0		423	2	3	2	2	2	1		350	2	3	1	1	1	0
328	0	0	0	0	3	0		388	1	3	0	1	3	1		388	0	2	0	0	3	1
321	0	0	0	0	1	0		379	1	3	1	1	2	1		457	0	2	0	1	1	0
305	0	0	0	0	0	0		363	1	2	2	3	1	3		442	2	2	1	2	0	3
341	0	0	0	0	0	0		404	3	3	2	2	1	1		379	0	2	1	1	1	0
342	0	0	0	0	1	0		402	1	3	2	3	1	1		353	1	3	2	2	0	0
323	0	0	0	0	1	0		386	1	3	3	3	2	2		438	1	2	2	2	2	2
315	0	0	0	0	0	0		364	2	1	1	2	1	3		409	2	1	0	2	0	2
308	0	0	0	0	1	0		367	0	3	3	3	2	1		404	1	2	2	2	2	0
357	0	0	0	0	0	0		404	2	3	2	3	1	1		341	2	2	2	2	1	1
323	0	0	0	0	3	0		388	0	2	2	2	3	2		393	0	1	1	1	2	1
330	0	0	0	0	3	0		382	0	3	1	2	3	1		424	1	2	0	2	2	0
328	0	0	0	0	1	0		384	2	2	2	2	2	1		393	2	2	1	1	2	1
357	0	0	0	0	1	0		407	2	3	1	2	2	1		437	1	2	0	2	1	0
371	0	0	0	0	3	0		432	2	2	2	2	3	2		510	2	1	1	1	3	2
377	0	0	0	0	1	0		431	1	3	0	1	2	1		536	0	2	0	0	1	0
319	0	0	0	0	2	0		368	1	3	3	3	2	1		308	1	3	3	2	1	0
344	0	0	0	0	3	0		390	0	3	1	2	3	3		344	0	2	0	2	3	3
364	0	0	0	0	0	1		428	1	3	0	1	1	1		482	2	2	0	0	0	0
369	0	0	0	0	2	0		416	1	2	1	1	3	1		431	1	1	0	1	2	1
358	0	0	0	0	1	0		417	3	2	1	2	2	1		476	3	2	0	1	2	0
350	0	0	0	0	0	0		407	2	3	0	1	1	1		481	1	2	0	0	0	1
335	0	0	0	0	1	0		386	0	3	2	2	1	2		329	0	2	1	2	0	1
350	0	0	0	0	0	0		399	2	3	2	3	1	1		416	1	2	2	2	1	1
330	0	0	0	0	1	0		392	1	3	2	2	2	1		479	2	3	1	2	1	0
338	0	0	0	0	1	0		392	1	2	1	2	2	1		390	1	1	0	1	1	0
352	0	0	0	0	1	0		411	2	3	1	1	1	3		347	2	3	1	0	1	3
317	0	0	0	0	0	0		365	3	2	1	2	1	1		459	0	1	0	1	0	0
321	0	0	0	0	3	0		371	2	3	1	1	3	1		367	1	3	1	1	2	0
339	0	0	0	0	0	0		395	1	2	2	3	1	2		441	1	1	1	2	0	2
304	0	0	0	0	3	0		349	1	3	2	2	3	1		298	1	3	1	1	2	0
347	0	0	0	0	3	0		406	2	3	1	2	3	1		407	2	2	0	2	3	0
300	0	0	0	0	1	0		346	2	1	1	1	2	1		446	0	0	0	0	1	0
369	0	0	0	0	1	0		429	1	2	2	3	2	2		398	1	2	1	2	1	2
330	0	0	0	0	0	1		383	1	2	2	2	1	1		315	2	1	1	2	0	0
348	0	0	0	0	3	0		410	1	3	3	3	3	1		343	0	3	2	2	3	0
325	0	0	0	0	0	0		373	0	3	0	1	1	2		366	1	2	0	0	0	1
284	0	0	0	0	0	0		338	2	3	0	0	1	1		423	2	2	0	0	0	0
370	0	0	0	0	1	1		432	3	3	0	1	2	1		349	3	3	0	1	2	1
309	0	0	0	0	0	0		363	1	3	2	2	1	1		279	1	2	1	1	0	0
349	0	0	0	0	1	0		414	3	3	3	3	2	1		478	2	3	3	3	1	1
311	0	0	0	0	0	0		356	2	3	3	3	1	3		348	2	2	3	2	1	2
303	0	0	0	0	1	0		354	1	2	1	2	2	1		337	1	1	0	1	1	0
355	0	0	0	0	3	0		411	2	2	3	3	3	1		492	2	2	2	3	2	0
345	0	0	0	0	0	0		390	3	3	3	3	1	1		367	3	2	2	2	0	1
311	0	0	0	0	0	0		365	1	2	0	1	1	1		323	1	1	0	0	0	0
298	0	0	0	0	1	0		349	3	3	2	2	2	1		405	0	3	1	1	2	1
294	0	0	0	0	0	0		349	1	3	1	2	1	3		392	1	2	0	2	0	2
324	0	0	0	0	0	0		380	2	2	0	0	1	1		318	0	2	0	0	0	0
302	0	0	0	0	0	0		358	2	1	1	2	1	1		378	1	0	1	1	1	0
281	0	0	0	0	0	0		326	1	2	2	2	1	1		285	1	1	0	2	0	1
336	0	0	0	0	0	0		387	2	3	1	2	1	1		420	2	2	0	2	1	0
304	0	0	0	0	0	0		366	0	1	1	1	1	1		387	0	1	0	2	0	1
329	0	0	0	0	1	0		391	1	3	1	2	2	1		356	1	2	2	0	1	0
307	0	0	0	0	1	0		367	2	3	3	3	2	3		437	2	2	1	3	2	3
325	0	0	0	0	1	0		370	3	3	2	3	2	1		473	3	3	3	3	1	0
321	0	0	0	0	0	0		381	1	3	0	0	1	1		475	0	2	1	0	0	1
328	0	0	0	0	1	0		392	1	3	2	3	2	1		393	1	3	2	2	1	0
385	0	0	0	0	0	0		447	1	1	1	1	1	0		517	1	0	1	1	1	0
336	0	0	0	0	1	0		396	2	3	2	3	2	1		380	0	2	1	2	1	1
336	0	0	0	0	0	0		391	2	3	2	2	1	0		334	2	3	2	2	0	0
314	0	0	0	0	1	0		375	1	2	2	3	2	1		468	1	1	1	2	2	0
343	0	0	0	0	0	0		389	2	2	3	3	1	3		363	2	2	3	3	1	3

## Sheet: 空白、模型、高剂量
适应性饲养后行为学								造模后行为学								给药后行为学
Weight	General condition	听力			眼 震	步 态		Weight	General condition	听力			眼 震	步 态		Weight	General condition	听力			眼 震	步 态
		低	中	高						低	中	高						低	中	高
333	0	0	0	0	1	0		363	0	0	0	0	1	0		426	0	0	0	0	1	0		1	空白
321	0	0	0	0	3	0		398	0	0	0	0	3	0		492	0	0	0	0	3	0		2	空白
293	0	0	0	0	0	0		383	0	0	0	0	0	0		487	0	0	0	0	0	0		3	空白
320	0	0	0	0	1	0		380	0	0	0	0	1	0		484	0	0	0	0	1	0		4	空白
324	0	0	0	0	1	0		397	0	0	0	0	1	0		521	0	0	0	0	1	0		5	空白
328	0	0	0	0	0	0		354	0	0	0	0	0	0		463	0	0	0	0	0	0		6	空白
346	0	0	0	0	0	0		385	0	0	0	0	0	0		466	0	0	0	0	0	0		7	空白
314	0	0	0	0	2	0		352	0	0	0	0	2	0		458	0	0	0	0	2	0		8	空白
318	0	0	0	0	0	0		400	0	0	0	0	0	0		457	0	0	0	0	0	0		9	空白
339	0	0	0	0	0	0		393	0	0	0	0	0	0		584	0	0	0	0	0	0		10	空白
343	0	0	0	0	1	0		417	0	0	0	0	1	0		505	0	0	0	0	1	0		11	空白
355	0	0	0	0	1	0		437	0	0	0	0	1	0		549	0	0	0	0	1	0		12	空白
327	0	0	0	0	0	0		418	0	0	0	0	0	0		505	0	0	0	0	0	0		13	空白
337	0	0	0	0	0	0		388	0	0	0	0	0	0		466	0	0	0	0	0	0		14	空白
283	0	0	0	0	1	0		380	0	0	0	0	1	0		484	0	0	0	0	1	0		15	空白
353	0	0	0	0	2	0		414	0	0	0	0	2	0		472	0	0	0	0	2	0		16	空白
366	0	0	0	0	0	0		465	0	0	0	0	0	0		543	0	0	0	0	0	0		17	空白
343	0	0	0	0	2	0		381	0	0	0	0	2	0		480	0	0	0	0	2	0		18	空白
299	0	0	0	0	2	0		349	0	0	0	0	2	0		463	0	0	0	0	2	0		19	空白
299	0	0	0	0	0	0		375	0	0	0	0	0	0		499	0	0	0	0	0	0		20	空白
333	0	0	0	0	1	0		370	0	0	0	0	1	0		453	0	0	0	0	1	0		21	空白
352	0	0	0	0	1	0		397	0	0	0	0	1	0		461	0	0	0	0	1	0		22	空白
329	0	0	0	0	1	0		364	0	0	0	0	1	0		446	0	0	0	0	1	0		23	空白
332	0	0	0	0	0	0		369	0	0	0	0	0	0		424	0	0	0	0	0	0		24	空白
285	0	0	0	0	1	0		339	0	0	0	0	1	0		403	0	0	0	0	1	0		25	空白
293	0	0	0	0	0	0		388	0	0	0	0	0	0		515	0	0	0	0	0	0		26	空白
358	0	0	0	0	0	0		429	0	0	0	0	0	0		595	0	0	0	0	0	0		27	空白
371	0	0	0	0	1	0		408	0	0	0	0	1	0		526	0	0	0	0	1	0		28	空白
317	0	0	0	0	0	0		404	0	0	0	0	0	0		490	0	0	0	0	0	0		29	空白
331	0	0	0	0	2	0		395	0	0	0	0	2	0		458	0	0	0	0	2	0		30	空白
317	0	0	0	0	1	0		340	2	2	2	1	2	1		340	1	3	1	1	1	1		31	模型
328	0	0	0	0	1	0		363	1	3	2	1	3	3		371	2	3	2	1	3	2		32	模型
338	0	0	0	0	0	0		349	1	1	1	1	1	1		352	1	2	1	1	1	1		33	模型
324	0	0	0	0	2	0		343	0	3	3	2	3	1		358	0	3	3	2	3	1		34	模型
324	0	0	0	0	2	0		351	1	1	1	1	1	2		383	1	1	1	1	1	2		35	模型
318	0	0	0	0	0	0		333	2	3	2	2	1	1		299	2	3	2	2	1	1		36	模型
346	0	0	0	0	2	0		369	0	3	2	2	3	1		370	0	3	2	2	2	2		37	模型
311	0	0	0	0	1	0		351	2	2	1	2	2	1		363	2	2	2	2	2	1		38	模型
339	0	0	0	0	1	0		364	1	2	1	1	1	3		357	2	2	1	1	1	2		39	模型
322	0	0	0	0	0	0		346	1	2	2	2	1	1		343	1	3	2	2	1	1		40	模型
365	0	0	0	0	0	0		372	2	1	1	1	2	1		351	2	1	1	1	2	1		41	模型
360	0	0	0	0	2	0		383	2	3	2	2	2	2		378	2	3	2	2	2	1		42	模型
391	0	0	0	0	1	0		413	1	3	2	1	1	1		409	1	2	3	2	1	1		43	模型
310	0	0	0	0	0	0		326	1	3	3	3	2	3		332	0	3	3	3	2	3		44	模型
347	0	0	0	0	1	0		360	1	2	1	1	1	1		371	1	2	1	1	1	1		45	模型
374	0	0	0	0	0	1		409	1	3	2	2	1	1		429	2	3	2	2	1	1		46	模型
360	0	0	0	0	1	0		376	2	3	2	1	1	1		409	2	3	2	1	1	1		47	模型
352	0	0	0	0	0	0		385	3	2	1	0	2	1		378	3	2	1	0	2	1		48	模型
336	0	0	0	0	1	0		359	1	2	1	1	1	3		349	1	2	1	1	1	2		49	模型
341	0	0	0	0	0	0		359	2	3	2	2	1	1		361	2	3	2	2	1	1		50	模型
363	0	0	0	0	1	0		371	2	3	3	3	3	1		358	2	3	3	3	2	2		51	模型
326	0	0	0	0	1	0		359	2	3	2	2	1	1		388	2	3	2	2	1	1		52	模型
337	0	0	0	0	0	0		371	1	3	2	2	1	1		344	2	2	2	2	1	1		53	模型
352	0	0	0	0	0	0		369	2	3	1	1	2	1		348	2	3	2	1	1	1		54	模型
308	0	0	0	0	0	0		338	2	2	1	0	2	1		352	2	2	1	1	2	1		55	模型
312	0	0	0	0	2	0		333	1	1	1	1	3	1		366	1	2	1	1	3	1		56	模型
326	0	0	0	0	1	0		341	0	3	2	2	3	1		360	0	3	2	2	3	2		57	模型
309	0	0	0	0	0	0		335	1	3	3	2	1	2		319	1	3	2	2	0	2		58	模型
356	0	0	0	0	1	0		367	1	3	1	2	3	1		383	2	3	1	2	2	1		59	模型
296	0	0	0	0	2	0		335	1	2	2	1	3	1		350	1	2	1	1	3	1		60	模型
356	0	0	0	0	2	0		423	3	3	2	1	2	1		412	2	3	2	1	1	0		61	高剂量
341	0	0	0	0	1	1		425	2	2	2	2	2	1		464	2	2	1	1	1	1		62	高剂量
352	0	0	0	0	2	0		414	2	3	3	2	1	2		423	1	2	2	2	1	2		63	高剂量
336	0	0	0	0	1	0		411	1	2	2	1	2	1		404	0	1	0	0	2	1		64	高剂量
289	0	0	0	0	0	0		370	0	3	1	0	2	1		408	0	3	2	2	2	1		65	高剂量
374	0	0	0	0	1	1		409	2	3	1	1	1	3		447	1	2	1	0	0	2		66	高剂量
298	0	0	0	0	2	0		363	2	2	2	2	1	1		417	2	1	0	0	1	1		67	高剂量
341	0	0	0	0	0	0		418	1	3	3	1	1	0		453	0	3	2	2	1	0		68	高剂量
307	0	0	0	0	1	0		385	2	3	2	0	2	1		445	1	2	2	2	2	1		69	高剂量
314	0	0	0	0	2	0		341	1	2	2	2	1	3		330	1	1	0	0	0	2		70	高剂量
340	0	0	0	0	1	0		420	3	2	2	3	1	1		410	2	2	1	1	1	1		71	高剂量
349	0	0	0	0	1	0		379	2	3	3	3	1	2		417	1	2	1	0	1	1		72	高剂量
297	0	0	0	0	1	0		358	1	3	3	1	1	1		416	1	2	2	2	1	1		73	高剂量
291	0	0	0	0	0	0		366	1	3	2	2	2	1		422	0	3	2	2	1	1		74	高剂量
304	0	0	0	0	1	0		351	1	2	2	2	2	1		410	1	1	0	0	2	0		75	高剂量
318	0	0	0	0	0	0		335	2	2	1	0	3	1		344	1	1	0	0	2	1		76	高剂量
303	0	0	0	0	0	0		323	1	2	1	2	2	1		359	0	2	2	1	1	1		77	高剂量
288	0	0	0	0	1	0		354	1	2	2	2	1	1		389	1	1	0	0	1	0		78	高剂量
351	0	0	0	0	0	0		411	3	1	1	2	1	0		417	2	1	0	0	0	0		79	高剂量
289	0	0	0	0	2	0		352	2	2	2	0	1	1		346	1	1	1	1	1	1		80	高剂量
324	0	0	0	0	1	0		315	1	2	1	2	1	3		326	1	1	0	0	1	2		81	高剂量
302	0	0	0	0	2	0		380	3	3	3	3	2	1		412	2	3	2	2	2	1		82	高剂量
316	0	0	0	0	0	0		355	0	3	3	3	2	1		381	1	2	2	1	2	1		83	高剂量
327	0	0	0	0	0	0		321	0	3	1	0	1	1		317	0	2	1	1	1	0		84	高剂量
330	0	0	0	0	2	0		361	1	3	2	3	1	2		355	1	3	2	1	0	2		85	高剂量
380	0	0	0	0	0	0		418	1	2	1	0	1	1		450	0	1	0	0	1	0		86	高剂量
342	0	0	0	0	2	0		380	1	2	2	3	2	0		436	0	2	2	1	2	0		87	高剂量
336	0	0	0	0	2	0		371	1	1	2	1	2	2		382	1	1	0	0	2	1		88	高剂量
329	0	0	0	0	0	0		375	2	1	1	3	2	1		387	1	1	1	1	1	1		89	高剂量
332	0	0	0	0	1	0		329	0	2	3	3	3	1		379	1	2	1	0	2	0		90	高剂量
2	1	1	0	2	1	0	2	1	0	1	1	1	2	0	0	1	0	0	0	0	2	1	1	2	0	1	0	0	1	0	1	2	1	1	3	1	0	1	3	1	2	1	1	1	1	1	1	0	1
[truncated: 40 more columns]

## Sheet: Baseline-balanced
Baseline-balanced
Weight	NC	MD	XYN 0.9	XYN 1.8	XYN 3.6	BHS
	373	360	368	345	333	345
	428	363	359	354	365	352
	413	349	335	324	344	376
	430	343	342	363	351	325
	457	351	367	302	350	331
	354	353	371	407	389	309
	385	369	376	367	343	326
	352	351	349	365	378	373
	400	364	357	341	315	368
	423	376	386	335	321	359
General condition	NC	MD	XYN 0.9	XYN 1.8	XYN 3.6	BHS
	0.1	3	1	1	2	3
	0.1	1	1	1	1	1
	0.1	1	2	2	1	2
	0.1	0	1	0	1	0
	0.1	1	1	0	0	1
	0.1	2	1	1	1	2
	0.1	0	2	1	2	0
	0.1	2	0	2	1	1
	0.1	1	1	1	1	1
	0.1	1	0	2	1	1
Righting Reflex at low-frequency	NC	MD	XYN 0.9	XYN 1.8	XYN 3.6	BHS
	0.1	2	2	1	2	1
	0.1	3	3	2	2	2
	0.1	1	2	3	3	3
	0.1	3	2	2	2	3
	0.1	1	2	2	2	3
	0.1	3	2	2	3	0
	0.1	3	3	3	2	2
	0.1	2	3	3	3	3
	0.1	2	3	1	2	3
	0.1	2	3	1	2	3
Righting Reflex at mid-frequency	NC	MD	XYN 0.9	XYN 1.8	XYN 3.6	BHS
	0.1	2	2	3	2	1
	0.1	2	1	1	2	1
	0.1	1	2	3	2	3
	0.1	3	2	1	2	3
	0.1	1	1	3	1	1
	0.1	2	1	1	1	2
	0.1	2	1	3	2	0
	0.1	1	2	1	3	2
	0.1	1	3	1	1	0
	0.1	2	1	1	2	1
Righting Reflex at high-frequency	NC	MD	XYN 0.9	XYN 1.8	XYN 3.6	BHS
	0.1	1	2	1	2	1
	0.1	1	2	2	2	2
	0.1	1	2	1	2	2
	0.1	2	1	2	3	2
	0.1	1	2	0	0	2
	0.1	2	1	2	1	2
	0.1	1	2	2	2	1
	0.1	2	1	2	1	2
	0.1	1	2	1	2	1
	0.1	2	2	2	2	1
Nystagmus	NC	MD	XYN 0.9	XYN 1.8	XYN 3.6	BHS
	1	2	2	2	3	1
	3	3	3	2	2	1
	0	1	2	1	1	2
	1	3	1	1	3	1
	1	1	1	1	2	2
	0	1	1	3	1	1
	0	3	2	3	1	1
	2	2	1	1	2	2
	0	1	3	2	2	3
	0	1	2	3	1	2
Righting Reflex	NC	MD	XYN 0.9	XYN 1.8	XYN 3.6	BHS
	0.1	1	1	1	1	1
	0.1	3	2	2	1	2
	0.1	1	2	1	2	1
	0.1	1	1	2	1	1
	0.1	2	1	1	2	1
	0.1	1	2	2	2	1
	0.1	1	1	1	1	2
	0.1	1	1	2	1	1
	0.1	3	1	1	1	2
	0.1	1	2	1	2	1

## Sheet: Across Groups
XYN Improves Behavioral Indices in Guinea Pigs Across Groups
Weight	NC	MD	XYN 0.9	XYN 1.8	XYN 3.6	BHS
	496	340	411	349	442	328
	492	331	420	519	464	363
	487	312	299	494	463	375
	484	328	457	455	424	460
	541	383	466	414	428	271
	463	274	327	473	447	272
	466	370	486	425	457	348
	488	323	443	415	473	350
	457	317	411	297	445	388
	584	343	473	408	350	457
General condition	NC	MD	XYN 0.9	XYN 1.8	XYN 3.6	BHS
	0.1	3	1	2	1	2
	0.1	2	0	2	0	1
	0.1	1	2	1	1	0
	0.1	0	1	0	0	0
	0.1	1	0	0	0	1
	0.1	2	0	1	0	1
	0.1	0	1	2	0	1
	0.1	2	1	0	2	1
	0.1	2	0	1	1	0
	0.1	1	2	1	0	0
Righting Reflex at low-frequency	NC	MD	XYN 0.9	XYN 1.8	XYN 3.6	BHS
	0.1	3	3	2	0	1
	0.1	3	2	2	2	1
	0.1	2	2	2	2	2
	0.1	3	2	1	2	2
	0.1	1	1	3	1	2
	0.1	3	2	2	2	0
	0.1	3	2	1	2	1
	0.1	2	3	2	2	3
	0.1	2	2	2	1	2
	0.1	3	3	1	0	2
Righting Reflex at mid-frequency	NC	MD	XYN 0.9	XYN 1.8	XYN 3.6	BHS
	0.1	1	2	2	0	0
	0.1	2	0	1	1	1
	0.1	1	1	2	0	2
	0.1	3	2	0	0	2
	0.1	1	0	2	0	0
	0.1	2	0	1	0	1
	0.1	2	0	0	2	0
	0.1	2	2	2	0	1
	0.1	1	2	2	1	0
	0.1	2	1	0	0	0
Righting Reflex at high-frequency	NC	MD	XYN 0.9	XYN 1.8	XYN 3.6	BHS
	0.1	1	1	1	0	1
	0.1	1	2	1	1	1
	0.1	1	2	2	0	2
	0.1	2	1	0	2	2
	0.1	1	1	2	0	1
	0.1	2	0	0	1	1
	0.1	2	1	0	2	1
	0.1	2	2	2	1	1
	0.1	1	2	2	0	0
	0.1	2	1	0	1	1
Nystagmus	NC	MD	XYN 0.9	XYN 1.8	XYN 3.6	BHS
	1	1	1	1	1	0
	3	3	2	2	1	1
	0	1	2	0	0	1
	1	3	0	0	2	0
	1	1	1	1	2	2
	0	1	1	2	0	0
	0	2	1	2	1	1
	2	2	0	1	1	1
	0	1	3	1	2	3
	0	1	1	3	0	1
Righting Reflex	NC	MD	XYN 0.9	XYN 1.8	XYN 3.6	BHS
	0.1	1	0	0	0	1
	0.1	2	1	1	1	1
	0.1	1	2	1	0	0
	0.1	1	1	1	0	1
	0.1	2	1	0	1	0
	0.1	1	2	2	1	1
	0.1	2	1	1	0	1
	0.1	1	0	1	1	0
	0.1	2	1	0	0	2
	0.1	1	2	0	2	0

## Sheet: Within Groups
XYN Improves Behavioral Indicators Before and After Treatment Within the Same Guinea Pigs
Weight	pro	post		pro	post		pro	post		pro	post		pro	post		pro	post
NC	373	496	MD	360	340	XYN 0.9	368	411	XYN 1.8	345	349	XYN 3.6	333	442	BHS	345	328
NC	428	492	MD	363	331	XYN 0.9	359	420	XYN 1.8	354	519	XYN 3.6	365	464	BHS	352	363
NC	413	487	MD	349	312	XYN 0.9	335	299	XYN 1.8	324	494	XYN 3.6	344	463	BHS	376	375
NC	430	484	MD	343	328	XYN 0.9	342	457	XYN 1.8	363	455	XYN 3.6	351	424	BHS	325	460
NC	457	541	MD	351	383	XYN 0.9	367	466	XYN 1.8	302	414	XYN 3.6	350	428	BHS	331	271
NC	354	463	MD	353	274	XYN 0.9	371	327	XYN 1.8	407	473	XYN 3.6	389	447	BHS	309	272
NC	385	466	MD	369	370	XYN 0.9	376	486	XYN 1.8	367	425	XYN 3.6	343	457	BHS	326	348
NC	352	488	MD	351	323	XYN 0.9	349	443	XYN 1.8	365	415	XYN 3.6	378	473	BHS	373	350
NC	400	457	MD	364	317	XYN 0.9	357	411	XYN 1.8	341	297	XYN 3.6	315	445	BHS	368	388
NC	423	584	MD	376	343	XYN 0.9	386	473	XYN 1.8	335	408	XYN 3.6	321	350	BHS	359	457
General condition	pro	post		pro	post		pro	post		pro	post		pro	post		pro	post
NC	0.1	0.1	MD	3	3	XYN 0.9	1	1	XYN 1.8	1	2	XYN 3.6	2	1	BHS	3	2
NC	0.1	0.1	MD	1	2	XYN 0.9	1	0	XYN 1.8	1	2	XYN 3.6	1	0	BHS	1	1
NC	0.1	0.1	MD	1	1	XYN 0.9	2	2	XYN 1.8	2	1	XYN 3.6	1	1	BHS	2	0
NC	0.1	0.1	MD	0	0	XYN 0.9	1	1	XYN 1.8	0	0	XYN 3.6	1	0	BHS	0	0
NC	0.1	0.1	MD	1	1	XYN 0.9	1	0	XYN 1.8	0	0	XYN 3.6	0	0	BHS	1	1
NC	0.1	0.1	MD	2	2	XYN 0.9	1	0	XYN 1.8	1	1	XYN 3.6	1	0	BHS	2	1
NC	0.1	0.1	MD	0	0	XYN 0.9	2	1	XYN 1.8	1	2	XYN 3.6	2	0	BHS	0	1
NC	0.1	0.1	MD	2	2	XYN 0.9	0	1	XYN 1.8	2	0	XYN 3.6	1	2	BHS	1	1
NC	0.1	0.1	MD	1	2	XYN 0.9	1	0	XYN 1.8	1	1	XYN 3.6	1	1	BHS	1	0
NC	0.1	0.1	MD	1	1	XYN 0.9	0	2	XYN 1.8	2	1	XYN 3.6	1	0	BHS	1	0
Righting Reflex at low-frequency	pro	post		pro	post		pro	post		pro	post		pro	post		pro	post
NC	0.1	0.1	MD	2	3	XYN 0.9	2	3	XYN 1.8	1	2	XYN 3.6	2	0	BHS	1	1
NC	0.1	0.1	MD	3	3	XYN 0.9	3	2	XYN 1.8	2	2	XYN 3.6	2	2	BHS	2	1
NC	0.1	0.1	MD	1	2	XYN 0.9	2	2	XYN 1.8	3	2	XYN 3.6	3	2	BHS	3	2
NC	0.1	0.1	MD	3	3	XYN 0.9	2	2	XYN 1.8	2	1	XYN 3.6	2	2	BHS	3	2
NC	0.1	0.1	MD	1	1	XYN 0.9	2	1	XYN 1.8	2	3	XYN 3.6	2	1	BHS	3	2
NC	0.1	0.1	MD	3	3	XYN 0.9	2	2	XYN 1.8	2	2	XYN 3.6	3	2	BHS	0	0
NC	0.1	0.1	MD	3	3	XYN 0.9	3	2	XYN 1.8	3	1	XYN 3.6	2	2	BHS	2	1
NC	0.1	0.1	MD	2	2	XYN 0.9	3	3	XYN 1.8	3	2	XYN 3.6	3	2	BHS	3	3
NC	0.1	0.1	MD	2	2	XYN 0.9	3	2	XYN 1.8	1	2	XYN 3.6	2	1	BHS	3	2
NC	0.1	0.1	MD	2	3	XYN 0.9	3	3	XYN 1.8	1	1	XYN 3.6	2	0	BHS	3	2
Righting Reflex at mid-frequency	pro	post		pro	post		pro	post		pro	post		pro	post		pro	post
NC	0.1	0.1	MD	2	1	XYN 0.9	2	2	XYN 1.8	3	2	XYN 3.6	2	0	BHS	1	0
NC	0.1	0.1	MD	2	2	XYN 0.9	1	0	XYN 1.8	1	1	XYN 3.6	2	1	BHS	1	1
NC	0.1	0.1	MD	1	1	XYN 0.9	2	1	XYN 1.8	3	2	XYN 3.6	2	0	BHS	3	2
NC	0.1	0.1	MD	3	3	XYN 0.9	2	2	XYN 1.8	1	0	XYN 3.6	2	0	BHS	3	2
NC	0.1	0.1	MD	1	1	XYN 0.9	1	0	XYN 1.8	3	2	XYN 3.6	1	0	BHS	1	0
NC	0.1	0.1	MD	2	2	XYN 0.9	1	0	XYN 1.8	1	1	XYN 3.6	1	0	BHS	2	1
NC	0.1	0.1	MD	2	2	XYN 0.9	1	0	XYN 1.8	3	0	XYN 3.6	2	2	BHS	0	0
NC	0.1	0.1	MD	1	2	XYN 0.9	2	2	XYN 1.8	1	2	XYN 3.6	3	0	BHS	2	1
NC	0.1	0.1	MD	1	1	XYN 0.9	3	2	XYN 1.8	1	2	XYN 3.6	1	1	BHS	0	0
NC	0.1	0.1	MD	2	2	XYN 0.9	1	1	XYN 1.8	1	0	XYN 3.6	2	0	BHS	1	0
Righting Reflex at high-frequency	pro	post		pro	post		pro	post		pro	post		pro	post		pro	post
NC	0.1	0.1	MD	1	1	XYN 0.9	2	1	XYN 1.8	1	1	XYN 3.6	2	0	BHS	1	1
NC	0.1	0.1	MD	1	1	XYN 0.9	2	2	XYN 1.8	2	1	XYN 3.6	2	1	BHS	2	1
NC	0.1	0.1	MD	1	1	XYN 0.9	2	2	XYN 1.8	1	2	XYN 3.6	2	0	BHS	2	2
NC	0.1	0.1	MD	2	2	XYN 0.9	1	1	XYN 1.8	2	0	XYN 3.6	3	2	BHS	2	2
NC	0.1	0.1	MD	1	1	XYN 0.9	2	1	XYN 1.8	0	2	XYN 3.6	0	0	BHS	2	1
NC	0.1	0.1	MD	2	2	XYN 0.9	1	0	XYN 1.8	2	0	XYN 3.6	1	1	BHS	2	1
NC	0.1	0.1	MD	1	2	XYN 0.9	2	1	XYN 1.8	2	0	XYN 3.6	2	2	BHS	1	1
NC	0.1	0.1	MD	2	2	XYN 0.9	1	2	XYN 1.8	2	2	XYN 3.6	1	1	BHS	2	1
NC	0.1	0.1	MD	1	1	XYN 0.9	2	2	XYN 1.8	1	2	XYN 3.6	2	0	BHS	1	0
NC	0.1	0.1	MD	2	2	XYN 0.9	2	1	XYN 1.8	2	0	XYN 3.6	2	1	BHS	1	1
Nystagmus	pro	post		pro	post		pro	post		pro	post		pro	post		pro	post
NC	1	1	MD	2	1	XYN 0.9	2	1	XYN 1.8	2	1	XYN 3.6	3	1	BHS	1	0
NC	3	3	MD	3	3	XYN 0.9	3	2	XYN 1.8	2	2	XYN 3.6	2	1	BHS	1	1
NC	0	0	MD	1	1	XYN 0.9	2	2	XYN 1.8	1	0	XYN 3.6	1	0	BHS	2	1
NC	1	1	MD	3	3	XYN 0.9	1	0	XYN 1.8	1	0	XYN 3.6	3	2	BHS	1	0
NC	1	1	MD	1	1	XYN 0.9	1	1	XYN 1.8	1	1	XYN 3.6	2	2	BHS	2	2
NC	0	0	MD	1	1	XYN 0.9	1	1	XYN 1.8	3	2	XYN 3.6	1	0	BHS	1	0
NC	0	0	MD	3	2	XYN 0.9	2	1	XYN 1.8	3	2	XYN 3.6	1	1	BHS	1	1
NC	2	2	MD	2	2	XYN 0.9	1	0	XYN 1.8	1	1	XYN 3.6	2	1	BHS	2	1
NC	0	0	MD	1	1	XYN 0.9	3	3	XYN 1.8	2	1	XYN 3.6	2	2	BHS	3	3
NC	0	0	MD	1	1	XYN 0.9	2	1	XYN 1.8	3	3	XYN 3.6	1	0	BHS	2	1
Righting Reflex	pro	post		pro	post		pro	post		pro	post		pro	post		pro	post
NC	0.1	0.1	MD	1	1	XYN 0.9	1	0	XYN 1.8	1	0	XYN 3.6	1	0	BHS	1	1
NC	0.1	0.1	MD	3	2	XYN 0.9	2	1	XYN 1.8	2	1	XYN 3.6	1	1	BHS	2	1
NC	0.1	0.1	MD	1	1	XYN 0.9	2	2	XYN 1.8	1	1	XYN 3.6	2	0	BHS	1	0
NC	0.1	0.1	MD	1	1	XYN 0.9	1	1	XYN 1.8	2	1	XYN 3.6	1	0	BHS	1	1
NC	0.1	0.1	MD	2	2	XYN 0.9	1	1	XYN 1.8	1	0	XYN 3.6	2	1	BHS	1	0
NC	0.1	0.1	MD	1	1	XYN 0.9	2	2	XYN 1.8	2	2	XYN 3.6	2	1	BHS	1	1
NC	0.1	0.1	MD	1	2	XYN 0.9	1	1	XYN 1.8	1	1	XYN 3.6	1	0	BHS	2	1
NC	0.1	0.1	MD	1	1	XYN 0.9	1	0	XYN 1.8	2	1	XYN 3.6	1	1	BHS	1	0
NC	0.1	0.1	MD	3	2	XYN 0.9	1	1	XYN 1.8	1	0	XYN 3.6	1	0	BHS	2	2
NC	0.1	0.1	MD	1	1	XYN 0.9	2	2	XYN 1.8	1	0	XYN 3.6	2	2	BHS	1	0
