# Supplementary material for: Systems Network Integration of Transcriptomic, Proteomic, and Bioinformatic Analyses Reveals the Mechanism of XuanYunNing Tablets in Meniere’s Disease via JAK-STAT Pathway Modulation
Source: Pharmaceuticals (Basel). 2025 Aug 25;18(9):1266. doi: 10.3390/ph18091266 (PMC12472466; doi:10.3390/ph18091266)
Supplement: Supplementary file 1 [file pharmaceuticals-18-01266-s001.zip › Cochlear H&E Staining/statistical results.xlsx]

## Sheet: Sheet1
	NC	MD	XYN-0.9	XYN-1.8	XYN-3.6	BHS
n1	23.8048	75.7875	32.1756	33.2451	27.5493	27.4247
n2	22.9851	35.056	28.4447	30.965	30.6355	25.8626
n3	17.0713	31.5277	28.8295	28.2526	26.2119	25.3558
