# Supplementary material for: Systems Network Integration of Transcriptomic, Proteomic, and Bioinformatic Analyses Reveals the Mechanism of XuanYunNing Tablets in Meniere’s Disease via JAK-STAT Pathway Modulation
Source: Pharmaceuticals (Basel). 2025 Aug 25;18(9):1266. doi: 10.3390/ph18091266 (PMC12472466; doi:10.3390/ph18091266)
Supplement: Supplementary file 1 [file pharmaceuticals-18-01266-s001.zip › RT-qPCR/RT-qPCR.xlsx]

## Sheet: Sheet2
平均值项:CT	列标签
行标签	AOX4	CA2	GAPDH	IL22	IL22RA2	JAK1	JAK3	STAT3	(空白)	总计
1	31.1268	24.7796	22.2195	24.9072	34.9645	23.4347	26.3796	20.5904		25.456
2	30.2089	26.2873	22.8147	23.7525	31.9531	23.6501	24.9165	22.4526		25.7545
3	30.537	23.9144	22.5141	25.7385	#DIV/0!	25.7839	26.7507	21.813		25.2931
B	32.4475	23.9744	21.563	26.9586	32.7235	25.1132	26.3387	22.3093		26.4285
M	28.5675	27.3535	24.2801	22.7898	29.67	23.5677	25.4244	22.2376		25.4904
NC	31.1702	24.1592	22.5496	24.4216	32.4353	24.3117	27.1135	21.8647		26.0032
(空白)
总计	30.6763	25.0781	22.6568	24.7613	32.0587	24.3102	26.2202	21.8779		25.753

## Sheet: RT-qPCR
IFNG	NC	MD	XTN 0.9	XTN 1.8	XTN 3.6	BHS
n1	1.37688	11.7108	4.32588	1.0158	0.606463	1.0863
n2	0.724018	8.95251	6.25557	2.49309	2.64953	3.81965
n3	1.28819	2.31255	2.49361	1.66164	1.42745	3.20207
n4	0.729855	9.57346	1.33924	9.74413	2.68753	2.35462
n5	1.49286	2.35057	6.97146	3.56071	0.743395	7.01155
n6	0.714693	11.6357	9.10892	0.463891	2.49487	1.90853
IFNGR1	NC	MD	XTN 0.9	XTN 1.8	XTN 3.6	BHS
n1	0.433052	4.7859	2.86421	2.6471	1.87167	1.19295
n2	1.51878	2.73334	2.60031	4.14524	1.428	2.25522
n3	0.57601	19.9336	6.9281	1.72525	0.704807	2.20198
n4	0.564434	5.42764	9.02223	8.4045	2.9043	2.7401
n5	2.94358	1.78237	8.83594	3.78833	0.971253	3.97423
n6	1.58871	3.6777	1.92623	2.92909	5.86576	1.27787
JAK1	NC	MD	XTN 0.9	XTN 1.8	XTN 3.6	BHS
n1	0.932884	1.09871	2.51939	1.47872	0.501362	1.8332
n2	1.28916	7.55208	1.16735	2.51713	1.12921	2.72178
n3	1.82322	2.59696	1.097	0.503254	1.10861	2.00616
n4	1.01436	1.61381	1.49553	2.37248	2.46676	3.27169
n5	0.878354	2.05318	1.59815	1.06848	0.620291	1.07086
n6	0.511877	1.14447	2.43043	1.73351	0.632095	1.83725
STAT3	NC	MD	XTN 0.9	XTN 1.8	XTN 3.6	BHS
n1	0.733124	1.82467	1.36641	2.17865	0.700169	1.62032
n2	2.14076	2.35152	0.943365	1.43662	1.48471	1.33704
n3	0.860983	2.51081	0.79493	0.914841	1.44016	1.14298
n4	0.875885	1.81736	0.942484	1.89405	0.826741	1.816
n5	0.547767	3.82403	0.91881	1.16627	0.884633	2.11515
n6	1.54247	2.12151	1.0849	0.950986	0.839076	1.34716
AOX	NC	MD	XTN 0.9	XTN 1.8	XTN 3.6	BHS
n1	1.18436	2.00958	2.27934	1.43148	0.967215	0.664257
n2	0.60994	2.01455	2.03323	0.956341	1.00811	0.938721
n3	1.2794	3.56038	1.7239	1.81851	0.774725	1.05412
n4	1.57173	1.40049	1.38324	1.3075	0.951606	2.67566
n5	1.0671	1.1821	0.703698	1.24054	0.631794	1.13588
n6	0.645116	1.79425	3.33122	0.902184	1.5795	0.529707
