# Supplementary material for: Systems Network Integration of Transcriptomic, Proteomic, and Bioinformatic Analyses Reveals the Mechanism of XuanYunNing Tablets in Meniere’s Disease via JAK-STAT Pathway Modulation
Source: Pharmaceuticals (Basel). 2025 Aug 25;18(9):1266. doi: 10.3390/ph18091266 (PMC12472466; doi:10.3390/ph18091266)
Supplement: Supplementary file 1 [file pharmaceuticals-18-01266-s001.zip › Western blot/Western blot.xlsx]

## Sheet: Western blot
IFNG	n1	n2	n3	n4	n5	n6	GAPDH	n1	n2	n3	n4	n5	n6
NC	417805	262770	326080	304916	359484	219903	NC	487925	386916	528655	454773	496563	423051
MD	653944	533715	633344	512587	531212	547202	MD	541848	360217	538919	514033	463359	419407
XYN 0.9	300999	331948	414495	325901	512877	433974	XYN 0.9	538714	376425	501004	555828	469864	441457
XYN 1.8	225472	196010	348889	349646	342384	268444	XYN 1.8	489766	373989	464672	552659	465504	383153
XYN 3.6	183799	204474	357723	258314	228131	119775	XYN 3.6	368706	438363	411040	488819	418615	353720
BHS	319525	286579	394676	424788	284661	485766	BHS	392627	429978	502111	528664	420463	425516
IFNGR1	n1	n2	n3	n4	n5	n6	GAPDH	n1	n2	n3	n4	n5	n6
NC	330260	362331	206953	203008	451363	380916	NC	487925	386916	442149	509096	528655	454773
MD	457100	547680	370456	289870	599534	558762	MD	541848	360217	451494	515933	538919	514033
XYN 0.9	388771	365018	318649	193959	492970	401901	XYN 0.9	538714	376425	425179	444449	501004	555828
XYN 1.8	353485	336224	291771	213449	454557	387887	XYN 1.8	489766	373989	504539	473633	464672	552659
XYN 3.6	332166	251816	167990	152087	388934	332602	XYN 3.6	368706	438363	457374	543514	411040	488819
BHS	463294	392091	263913	239100	358057	424923	BHS	392627	429978	460109	486814	502111	528664
JAK1	n1	n2	n3	n4	n5	n6	GAPDH	n1	n2	n3	n4	n5	n6
NC	431010	381587	302125	321630	263729	201394	NC	365598	337163	637570	595203	424237	448715
MD	773669	655556	427549	499020	608048	520068	MD	336539	305703	614602	560584	445040	439057
XYN 0.9	742547	641197	407377	418728	447172	376595	XYN 0.9	326204	310190	655918	480584	464518	490076
XYN 1.8	531107	424828	409948	388920	268354	300377	XYN 1.8	318080	304015	615340	531361	471392	515479
XYN 3.6	560998	493081	172971	153629	131758	213017	XYN 3.6	339345	318505	696920	538579	447723	479755
BHS	474316	493937	317206	321309	325902	454255	BHS	318880	306505	637886	567728	489478	539690
STAT3	n1	n2	n3	n4	n5	n6	GAPDH	n1	n2	n3	n4	n5	n6
NC	194513	184456	144872	109141	295258	454755	NC	62890	49550	88747	53447	480437	413879
MD	200060	186809	113355	110173	443037	498963	MD	79440	59308	84552	50845	431508	457170
XYN 0.9	173918	178026	128936	112808	420047	448627	XYN 0.9	72783	56268	82633	64685	447924	445594
XYN 1.8	145716	194644	117100	132105	328926	449542	XYN 1.8	56881	72276	72306	70510	457664	442129
XYN 3.6	192016	187714	107992	97158	414336	391159	XYN 3.6	54738	70327	56809	74338	453813	387951
BHS	170161	184569	98947	109283	362962	375416	BHS	43276	94717	48338	62892	445386	363707
p-STAT3	n1	n2	n3	n4	n5	n6	GAPDH	n1	n2	n3	n4	n5	n6
NC	28154	40656	40617	30894	47475	53162	NC	59708	65316	87383	68221	85014	54207
MD	132748	112296	88567	131738	138666	128882	MD	66286	55996	54898	48846	81068	39293
XYN 0.9	88972	102388	59442	88232	91749	93995	XYN 0.9	94742	59400	89329	69131	72123	45519
XYN 1.8	77614	73394	54637	71791	79081	73725	XYN 1.8	53360	48930	67933	57387	53961	35115
XYN 3.6	58259	43367	38705	49656	62395	50807	XYN 3.6	69820	55449	71237	79597	72615	55727
BHS	96684	71995	94449	70814	103325	114331	BHS	65447	67114	44848	52293	56723	62937
AOX	n1	n2	n3	n4	n5	n6	GAPDH	n1	n2	n3	n4	n5	n6
NC	18446	17765	23976	29620	24616	34827	NC	79846	69288	62765	46145	49838	47379
MD	83241	58519	90444	118518	67627	112186	MD	38822	35353	60453	42116	66150	57205
XYN 0.9	58096	57190	60302	91089	65269	83239	XYN 0.9	65079	81571	42247	37714	62878	64824
XYN 1.8	20885	36720	45771	53595	43686	65419	XYN 1.8	51303	78115	63653	67648	59617	62273
XYN 3.6	18735	33987	23259	39189	22233	48453	XYN 3.6	54610	70221	41102	50126	47454	81775
BHS	34286	48008	48045	59987	45434	72364	BHS	42920	100721	40409	52328	58724	89609
