# Supplementary material for: Systems Network Integration of Transcriptomic, Proteomic, and Bioinformatic Analyses Reveals the Mechanism of XuanYunNing Tablets in Meniere’s Disease via JAK-STAT Pathway Modulation
Source: Pharmaceuticals (Basel). 2025 Aug 25;18(9):1266. doi: 10.3390/ph18091266 (PMC12472466; doi:10.3390/ph18091266)
Supplement: Supplementary file 1 [file pharmaceuticals-18-01266-s001.zip › Table S2.xlsx]

## Sheet: 1,400 metabolites
GWAS Catalog Accession Number	Trait	Ancestry
GCST90199621	Carnitine levels	European
GCST90199622	Benzoate levels	European
GCST90199623	Maltotriose levels	European
GCST90199624	Hippurate levels	European
GCST90199625	Methionine sulfoxide levels	European
GCST90199626	Xanthurenate levels	European
GCST90199627	N-alpha-acetylornithine levels	European
GCST90199628	3-methylhistidine levels	European
GCST90199629	Glycerophosphorylcholine (GPC) levels	European
GCST90199630	Phenylacetate levels	European
GCST90199631	3-methyl-2-oxovalerate levels	European
GCST90199632	Tartarate levels	European
GCST90199633	Suberate (C8-DC) levels	European
GCST90199634	5-hydroxylysine levels	European
GCST90199635	3-phenylpropionate hydrocinnamate levels	European
GCST90199636	Kynurenine levels	European
GCST90199637	N-acetylglutamate levels	European
GCST90199638	Glycerol 3-phosphate levels	European
GCST90199639	Imidazole lactate levels	European
GCST90199640	4-guanidinobutanoate levels	European
GCST90199641	Glucuronate levels	European
GCST90199642	Ribitol levels	European
GCST90199643	Glycodeoxycholate levels	European
GCST90199644	Theobromine levels	European
GCST90199645	Quinate levels	European
GCST90199646	Gentisate levels	European
GCST90199647	Theophylline levels	European
GCST90199648	1,5-anhydroglucitol (1,5-ag) levels	European
GCST90199649	1-stearoyl-2-arachidonoyl-GPI (18:0/20:4) levels	European
GCST90199650	Indolelactate levels	European
GCST90199651	Docosahexaenoate DHA; 22:6n3 levels	European
GCST90199652	1-stearoyl-2-oleoyl-GPS (18:0/18:1) levels	European
GCST90199653	1-myristoyl-2-palmitoyl-gpc (14:0/16:0) levels	European
GCST90199654	Paraxanthine levels in elite athletes	European
GCST90199655	4-methyl-2-oxopentanoate levels	European
GCST90199656	3-indoxyl sulfate levels	European
GCST90199657	Sphingosine 1-phosphate levels	European
GCST90199658	Alpha-hydroxyisocaproate levels	European
GCST90199659	1-stearoyl-GPI (18:0) levels	European
GCST90199660	1,2-dipalmitoyl-gpc (16:0/16:0) levels	European
GCST90199661	Maleate levels	European
GCST90199662	Isovalerate (i5:0) levels	European
GCST90199663	4-acetylphenol sulfate levels	European
GCST90199664	Phenyllactate (PLA) levels in elite athletes	European
GCST90199665	N-acetylaspartate (naa) levels	European
GCST90199666	Palmitoylcarnitine levels (Metabolon platform)	European
GCST90199667	Erythritol levels in elite athletes	European
GCST90199668	Hexanoylcarnitine levels (Biocrates platform)	European
GCST90199669	Acetylcarnitine levels (Biocrates platform)	European
GCST90199670	Iminodiacetate (IDA) levels	European
GCST90199671	Cysteine s-sulfate levels	European
GCST90199672	Oxalate (ethanedioate) levels	European
GCST90199673	DHEAS levels	European
GCST90199674	3-hydroxymyristate levels	European
GCST90199675	Homoarginine levels	European
GCST90199676	1-oleoylglycerol (18:1) levels	European
GCST90199677	3-methyl-2-oxobutyrate levels	European
GCST90199678	Tartronate (hydroxymalonate) levels	European
GCST90199679	2,3-dihydroxypyridine levels	European
GCST90199680	3-hydroxyoctanoate levels	European
GCST90199681	2-hydroxyoctanoate levels	European
GCST90199682	Homocitrulline levels	European
GCST90199683	Indoleacetate levels	European
GCST90199684	1-linoleoylglycerol (18:2) levels	European
GCST90199685	2-linoleoylglycerol (18:2) levels	European
GCST90199686	Indolepropionate levels	European
GCST90199687	Threonate levels	European
GCST90199688	N-acetylglycine levels	European
GCST90199689	Glycolithocholate levels	European
GCST90199690	EDTA levels	European
GCST90199691	1-methylhistidine levels	European
GCST90199692	Citramalate levels	European
GCST90199693	3-hydroxydecanoate levels	European
GCST90199694	1,3-dimethylurate levels	European
GCST90199695	Galactonate levels	European
GCST90199696	Trigonelline levels	European
GCST90199697	Dodecanedioate levels	European
GCST90199698	Isobutyrylcarnitine (c4) levels	European
GCST90199699	3-methylxanthine levels	European
GCST90199700	3-hydroxylaurate levels	European
GCST90199701	Pyridoxate levels	European
GCST90199702	5-hydroxyhexanoate levels	European
GCST90199703	Gamma-glutamylvaline levels	European
GCST90199704	3-hydroxysebacate levels	European
GCST90199705	Propionylglycine levels	European
GCST90199706	Butyrylglycine levels	European
GCST90199707	Pro-hydroxy-pro levels	European
GCST90199708	Propionylcarnitine (c3) levels	European
GCST90199709	Adrenate (22:4n6) levels	European
GCST90199710	Docosatrienoate (22:3n3) levels	European
GCST90199711	Docosadienoate (22:2n6) levels	European
GCST90199712	3-carboxy-4-methyl-5-propyl-2-furanpropanoate (cmpf) levels	European
GCST90199713	Docosapentaenoate n3 DPA; 22:5n3 levels	European
GCST90199714	3-hydroxy-2-ethylpropionate levels	European
GCST90199715	Myristoleate (14:1n5) levels	European
GCST90199716	10-undecenoate (11:1n1) levels	European
GCST90199717	1-methyl-4-imidazoleacetate levels	European
GCST90199718	Sebacate (C10-DC) levels	European
GCST90199719	Tauro-beta-muricholate levels	European
GCST90199720	Octanoylcarnitine (c8) levels	European
GCST90199721	Stearidonate (18:4n3) levels	European
GCST90199722	Decanoylcarnitine (C10) levels	European
GCST90199723	5-dodecenoate (12:1n7) levels	European
GCST90199724	N-acetylisoleucine levels	European
GCST90199725	Campesterol levels	European
GCST90199726	N-acetylthreonine levels	European
GCST90199727	1-oleoyl-GPC (18:1) levels	European
GCST90199728	10-nonadecenoate (19:1n9) levels	European
GCST90199729	Piperine levels	European
GCST90199730	Carnitine C14 levels	European
GCST90199731	10-heptadecenoate (17:1n7) levels	European
GCST90199732	1-stearoyl-gpc (18:0) levels	European
GCST90199733	1-palmitoyl-GPC (16:0) levels	European
GCST90199734	Hyocholate levels	European
GCST90199735	N-acetylhistidine levels	European
GCST90199736	Alpha-hydroxyisovalerate levels	European
GCST90199737	N-acetylproline levels	European
GCST90199738	Stachydrine levels	European
GCST90199739	Salicyluric glucuronide levels	European
GCST90199740	P-cresol sulfate levels	European
GCST90199741	Gamma-glutamylglycine levels	European
GCST90199742	1-linoleoyl-gpc (18:2) levels	European
GCST90199743	Stearoylcarnitine levels	European
GCST90199744	Eicosenoate (20:1) levels	European
GCST90199745	Aconitate [cis or trans] levels	European
GCST90199746	Erythronate levels	European
GCST90199747	Isovalerylcarnitine (C5) levels	European
GCST90199748	Linolenate [alpha or gamma; (18:3n3 or 6)] levels	European
GCST90199749	Gamma-glutamylthreonine levels	European
GCST90199750	Laurylcarnitine levels	European
GCST90199751	Gamma-glutamylmethionine levels	European
GCST90199752	Epiandrosterone sulfate levels	European
GCST90199753	Gamma-glutamyltryptophan levels	European
GCST90199754	7-methylxanthine levels	European
GCST90199755	3,7-dimethylurate levels	European
GCST90199756	1,7-dimethyluric acid levels	European
GCST90199757	1,3,7-trimethylurate levels	European
GCST90199758	N4-acetylcytidine levels	European
GCST90199759	Indolebutyrate levels	European
GCST90199760	5-acetylamino-6-amino-3-methyluracil levels	European
GCST90199761	N1-methylinosine levels	European
GCST90199762	N6-carbamoylthreonyladenosine levels	European
GCST90199763	1-methylxanthine levels	European
GCST90199764	N2,n2-dimethylguanosine levels	European
GCST90199765	4-hydroxyhippurate levels	European
GCST90199766	3-(3-amino-3-carboxypropyl)uridine levels	European
GCST90199767	5,6-dihydrouridine levels	European
GCST90199768	Phenylacetylglutamine levels	European
GCST90199769	3-hydroxydodecanedioate levels	European
GCST90199770	1-arachidonylglycerol (20:4) levels	European
GCST90199771	7-methylguanine levels	European
GCST90199772	1-stearoyl-GPE (18:0) levels	European
GCST90199773	Phenol sulfate levels	European
GCST90199774	Oleoylcarnitine levels	European
GCST90199775	Gamma-glutamylisoleucine levels	European
GCST90199776	Malonylcarnitine levels	European
GCST90199777	1-palmitoleoyl-GPC (16:1) levels	European
GCST90199778	N-methyl-2-pyridone-5-carboxamide levels	European
GCST90199779	Gamma-glutamyl-2-aminobutyrate levels	European
GCST90199780	1-stearoyl-GPG (18:0) levels	European
GCST90199781	Hexanoylglycine levels	European
GCST90199782	Glutamine degradant levels	European
GCST90199783	5-methyluridine (ribothymidine) levels	European
GCST90199784	Cysteine-glutathione disulfide levels	European
GCST90199785	Isovalerylglycine levels	European
GCST90199786	2-hydroxy-3-methylvalerate levels	European
GCST90199787	Homostachydrine levels	European
GCST90199788	1-arachidonoyl-gpc (20:4n6) levels	European
GCST90199789	2-palmitoyl-GPC (16:0) levels	European
GCST90199790	2-palmitoleoyl-GPC (16:1) levels	European
GCST90199791	1-arachidonoyl-GPE (20:4n6) levels	European
GCST90199792	1-palmitoyl-GPE (16:0) levels	European
GCST90199793	1-linoleoyl-GPE (18:2) levels	European
GCST90199794	1-oleoyl-GPE (18:1) levels	European
GCST90199795	2-hydroxypalmitate levels	European
GCST90199796	Docosapentaenoate (n6 DPA; 22:5n6) levels	European
GCST90199797	Gulonate levels	European
GCST90199798	Isobutyrylglycine levels	European
GCST90199799	Glutarylcarnitine (c5-dc) levels	European
GCST90199800	Carnitine C5:1 levels	European
GCST90199801	Hydroquinone sulfate levels	European
GCST90199802	Beta-hydroxyisovaleroylcarnitine levels	European
GCST90199803	Catechol sulfate levels	European
GCST90199804	7-alpha-hydroxy-3-oxo-4-cholestenoate (7-hoca) levels	European
GCST90199805	Octadecanedioate levels	European
GCST90199806	Tetradecanedioate (C14-DC) levels	European
GCST90199807	Hexadecanedioate (C16-DC) levels	European
GCST90199808	Glycerophosphoethanolamine levels	European
GCST90199809	Taurolithocholate 3-sulfate levels	European
GCST90199810	1-palmitoyl-GPI (16:0) levels	European
GCST90199811	Glycolithocholate sulfate levels	European
GCST90199812	3-(3-hydroxyphenyl)propionate levels	European
GCST90199813	Deoxycarnitine levels	European
GCST90199814	Alpha-hydroxycaproate levels	European
GCST90199815	1-ribosyl-imidazoleacetate levels	European
GCST90199816	3,4-dihydroxybutyrate levels	European
GCST90199817	Indoleacetylglutamine levels	European
GCST90199818	Mannitol/sorbitol levels	European
GCST90199819	Tryptophan betaine levels	European
GCST90199820	Dihomo-linolenate (20:3n3 or n6) levels	European
GCST90199821	1-linoleoyl-GPI (18:2) levels	European
GCST90199822	1-oleoyl-GPI (18:1) levels	European
GCST90199823	O-cresol sulfate levels	European
GCST90199824	4-vinylphenol sulfate levels	European
GCST90199825	Pyrraline levels	European
GCST90199826	N6-acetyllysine levels	European
GCST90199827	Thymol sulfate levels	European
GCST90199828	N-acetylserine levels	European
GCST90199829	3-methyladipate levels	European
GCST90199830	4-ethylphenylsulfate levels	European
GCST90199831	1-stearoyl-2-oleoyl-GPE (18:0/18:1) levels	European
GCST90199832	Dimethylarginine (sdma + adma) levels	European
GCST90199833	Hexanoylglutamine levels	European
GCST90199834	Gamma-glutamylalanine levels	European
GCST90199835	5alpha-androstan-3beta,17beta-diol disulfate levels	European
GCST90199836	N-methylproline levels	European
GCST90199837	Carotenoid levels (cryptoxanthin)	European
GCST90199838	5alpha-pregnan-3beta,20alpha-diol disulfate levels	European
GCST90199839	Taurocholenate sulfate levels	European
GCST90199840	Pregnenediol disulfate (C21H34O8S2) levels	European
GCST90199841	Glycocholenate sulfate levels	European
GCST90199842	Androstenediol (3beta,17beta) disulfate (1) levels	European
GCST90199843	Chiro-inositol levels	European
GCST90199844	1-palmitoyl-2-linoleoyl-GPE (16:0/18:2) levels	European
GCST90199845	Sphinganine-1-phosphate levels	European
GCST90199846	Glycosyl-N-stearoyl-sphingosine (d18:1/18:0) levels	European
GCST90199847	4-allylphenol sulfate levels	European
GCST90199848	Succinylcarnitine levels	European
GCST90199849	21-hydroxypregnenolone disulfate levels	European
GCST90199850	5alpha-androstan-3alpha,17alpha-diol monosulfate levels	European
GCST90199851	Androstenediol (3beta,17beta) disulfate (2) levels	European
GCST90199852	5alpha-androstan-3beta,17alpha-diol disulfate levels	European
GCST90199853	5alpha-pregnan-3beta,20beta-diol monosulfate (1) levels	European
GCST90199854	5alpha-pregnan-3beta,20alpha-diol monosulfate (2) levels	European
GCST90199855	5alpha-androstan-3beta,17beta-diol monosulfate (2) levels	European
GCST90199856	Androstenediol (3alpha, 17alpha) monosulfate (3) levels	European
GCST90199857	5alpha-pregnan-diol disulfate levels	European
GCST90199858	5alpha-androstan-3alpha,17beta-diol monosulfate (1) levels	European
GCST90199859	5alpha-androstan-3alpha,17beta-diol disulfate levels	European
GCST90199860	Andro steroid monosulfate C19H28O6S (1) levels	European
GCST90199861	Pregnenediol sulfate (C21H34O5S) levels	European
GCST90199862	4-hydroxycoumarin levels	European
GCST90199863	16a-hydroxy DHEA 3-sulfate levels	European
GCST90199864	Gamma-CEHC levels	European
GCST90199865	2-hydroxyglutarate levels	European
GCST90199866	N-acetyl-beta-alanine levels	European
GCST90199867	Tridecenedioate (C13:1-DC) levels	European
GCST90199868	N-acetyl-3-methylhistidine levels	European
GCST90199869	2-hydroxyhippurate levels	European
GCST90199870	4-cholesten-3-one levels	European
GCST90199871	Androstenediol (3beta,17beta) monosulfate (2) levels	European
GCST90199872	Androstenediol (3beta,17beta) monosulfate (1) levels	European
GCST90199873	Pregnenolone sulfate levels	European
GCST90199874	S-methylmethionine levels	European
GCST90199875	13-HODE + 9-HODE levels	European
GCST90199876	Palmitoyl sphingomyelin (d18:1/16:0) levels	European
GCST90199877	Indole-3-carboxylate levels	European
GCST90199878	Sphingomyelin (d18:1/18:1, d18:2/18:0) levels	European
GCST90199879	Ergothioneine levels	European
GCST90199880	Cis-4-decenoylcarnitine (C10:1) levels	European
GCST90199881	5-(galactosylhydroxy)-L-lysine levels	European
GCST90199882	2s,3R-dihydroxybutyrate levels	European
GCST90199883	Cysteinylglycine disulfide levels	European
GCST90199884	2,3-dihydroxyisovalerate levels	European
GCST90199885	Alpha-ketoglutaramate levels	European
GCST90199886	3-methylglutaconate levels	European
GCST90199887	(16 or 17)-methylstearate (a19:0 or i19:0) levels	European
GCST90199888	Cinnamoylglycine levels	European
GCST90199889	2R,3R-dihydroxybutyrate levels	European
GCST90199890	4-hydroxyglutamate levels	European
GCST90199891	S-methylcysteine levels	European
GCST90199892	Isoursodeoxycholate levels	European
GCST90199893	Cis-4-decenoate (10:1n6) levels	European
GCST90199894	4-oxo-retinoic acid levels	European
GCST90199895	1-lignoceroyl-GPC (24:0) levels	European
GCST90199896	Sulfate levels	European
GCST90199897	4-hydroxy-2-oxoglutaric acid levels	European
GCST90199898	Glycoursodeoxycholate levels	European
GCST90199899	1-(1-enyl-palmitoyl)-GPC (p-16:0) levels	European
GCST90199900	Argininate levels	European
GCST90199901	1-methyl-5-imidazoleacetate levels	European
GCST90199902	Hydantoin-5-propionate levels	European
GCST90199903	2-oxoarginine levels	European
GCST90199904	Pantoate levels	European
GCST90199905	Formiminoglutamate levels	European
GCST90199906	1-(1-enyl-palmitoyl)-GPE (p-16:0) levels	European
GCST90199907	S-methylcysteine sulfoxide levels	European
GCST90199908	2-o-methylascorbic acid levels	European
GCST90199909	Eicosanedioate (C20-DC) levels	European
GCST90199910	1-(1-enyl-stearoyl)-GPE (p-18:0) levels	European
GCST90199911	Beta-citrylglutamate levels	European
GCST90199912	N-oleoyltaurine levels	European
GCST90199913	Docosadioate (C22-DC) levels	European
GCST90199914	Oleoyl-linoleoyl-glycerol (18:1/18:2) [2] levels	European
GCST90199915	Imidazole propionate levels	European
GCST90199916	Carnitine C18:2 levels	European
GCST90199917	Pregnanediol-3-glucuronide levels	European
GCST90199918	Carboxyethyl-gaba levels	European
GCST90199919	Alliin levels	European
GCST90199920	Trimethylamine n-oxide levels	European
GCST90199921	Dihydroferulate levels	European
GCST90199922	Prolylglycine levels	European
GCST90199923	N-palmitoylglycine levels	European
GCST90199924	N-methyltaurine levels	European
GCST90199925	Succinimide levels	European
GCST90199926	N-acetylcarnosine levels	European
GCST90199927	Histidine betaine (hercynine) levels	European
GCST90199928	2-stearoyl-GPE (18:0) levels	European
GCST90199929	Margaroylcarnitine (C17) levels	European
GCST90199930	(R)-3-hydroxybutyrylcarnitine levels	European
GCST90199931	Lanthionine levels	European
GCST90199932	Mannonate levels	European
GCST90199933	3b-hydroxy-5-cholenoic acid levels	European
GCST90199934	2-hydroxydecanoate levels	European
GCST90199935	Glycohyocholate levels	European
GCST90199936	3-methyl catechol sulfate (2) levels	European
GCST90199937	2-aminooctanoate levels	European
GCST90199938	3-methyl catechol sulfate (1) levels	European
GCST90199939	4-methylcatechol sulfate levels	European
GCST90199940	Guaiacol sulfate levels	European
GCST90199941	Gamma-CEHC glucuronide levels	European
GCST90199942	Dimethyl sulfone levels	European
GCST90199943	2-piperidinone levels	European
GCST90199944	Indolin-2-one levels	European
GCST90199945	Sphingomyelin (d18:1/14:0, d16:1/16:0) levels	European
GCST90199946	3-acetylphenol sulfate levels	European
GCST90199947	Sphingomyelin (d18:2/16:0, d18:1/16:1) levels	European
GCST90199948	S-allylcysteine levels	European
GCST90199949	6-oxopiperidine-2-carboxylate levels	European
GCST90199950	2-aminophenol sulfate levels	European
GCST90199951	N-acetylalliin levels	European
GCST90199952	2-aminoheptanoate levels	European
GCST90199953	3-methoxytyramine sulfate levels	European
GCST90199954	N2,N5-diacetylornithine levels	European
GCST90199955	Ferulic acid 4-sulfate levels	European
GCST90199956	1H-indole-7-acetic acid levels	European
GCST90199957	3-(3-hydroxyphenyl)propionate sulfate levels	European
GCST90199958	1-linolenoyl-GPC (18:3) levels	European
GCST90199959	O-sulfo-l-tyrosine levels	European
GCST90199960	N-formylanthranilic acid levels	European
GCST90199961	Methionine sulfone levels	European
GCST90199962	Acisoga levels	European
GCST90199963	17alpha-hydroxypregnanolone glucuronide levels	European
GCST90199964	Etiocholanolone glucuronide levels	European
GCST90199965	Fructosyllysine levels	European
GCST90199966	1-(1-enyl-oleoyl)-GPE (p-18:1) levels	European
GCST90199967	N-acetyltaurine levels	European
GCST90199968	1-palmitoyl-GPG (16:0) levels	European
GCST90199969	1-oleoyl-GPG (18:1) levels	European
GCST90199970	Octadecenedioylcarnitine (C18:1-DC) levels	European
GCST90199971	3-methylglutarylcarnitine (2) levels	European
GCST90199972	Sphingomyelin (d18:1/24:1, d18:2/24:0) levels	European
GCST90199973	Methyl glucopyranoside (alpha + beta) levels	European
GCST90199974	9-hydroxystearate levels	European
GCST90199975	Sphingomyelin (d18:2/14:0, d18:1/14:1) levels	European
GCST90199976	1-dihomo-linolenylglycerol (20:3) levels	European
GCST90199977	4-hydroxychlorothalonil levels	European
GCST90199978	Vanillactate levels	European
GCST90199979	Carnitine C14:1 levels	European
GCST90199980	N-formylphenylalanine levels	European
GCST90199981	2-acetamidophenol sulfate levels	European
GCST90199982	4-vinylguaiacol sulfate levels	European
GCST90199983	5alpha-androstan-3alpha,17beta-diol monosulfate (2) levels	European
GCST90199984	Vanillic alcohol sulfate levels	European
GCST90199985	Methyl-4-hydroxybenzoate sulfate levels	European
GCST90199986	Eugenol sulfate levels	European
GCST90199987	2-methoxyresorcinol sulfate levels	European
GCST90199988	Tyramine O-sulfate levels	European
GCST90199989	4-methylguaiacol sulfate levels	European
GCST90199990	3-hydroxypyridine sulfate levels	European
GCST90199991	Arabonate/xylonate levels	European
GCST90199992	Octadecanedioylcarnitine (C18-DC) levels	European
GCST90199993	Phenylacetylcarnitine levels	European
GCST90199994	Ethylparaben sulfate levels	European
GCST90199995	Sphingomyelin (d18:1/20:2, d18:2/20:1, d16:1/22:2) levels	European
GCST90199996	Sphingomyelin (d18:1/20:1, d18:2/20:0) levels	European
GCST90199997	Behenoyl sphingomyelin (d18:1/22:0) levels	European
GCST90199998	Propyl 4-hydroxybenzoate sulfate levels	European
GCST90199999	4-methoxyphenol sulfate levels	European
GCST90200000	Umbelliferone sulfate levels	European
GCST90200001	Sphingomyelin (d18:1/20:0, d16:1/22:0) levels	European
GCST90200002	6-hydroxyindole sulfate levels	European
GCST90200003	P-cresol glucuronide levels	European
GCST90200004	N-carbamoylalanine levels	European
GCST90200005	Citraconate/glutaconate levels	European
GCST90200006	1,2,3-benzenetriol sulfate (2) levels	European
GCST90200007	3-methoxycatechol sulfate (2) levels	European
GCST90200008	C-glycosyltryptophan levels	European
GCST90200009	3-methoxycatechol sulfate (1) levels	European
GCST90200010	Sphingomyelin (d18:1/22:1, d18:2/22:0, d16:1/24:1) levels	European
GCST90200011	Arabitol/xylitol levels	European
GCST90200012	3-hydroxyhexanoate levels	European
GCST90200013	Sphingomyelin (d18:1/22:2, d18:2/22:1, d16:1/24:2) levels	European
GCST90200014	3beta-hydroxy-5-cholestenoate levels	European
GCST90200015	N-acetylkynurenine (2) levels	European
GCST90200016	Dopamine 4-sulfate levels	European
GCST90200017	Sphingomyelin (d17:1/16:0, d18:1/15:0, d16:1/17:0) levels	European
GCST90200018	Adipoylcarnitine (C6-DC) levels	European
GCST90200019	Dopamine 3-o-sulfate levels	European
GCST90200020	Lignoceroyl sphingomyelin (d18:1/24:0) levels	European
GCST90200021	N-acetylglucosamine/n-acetylgalactosamine levels	European
GCST90200022	Glycochenodeoxycholate 3-sulfate levels	European
GCST90200023	Trans 3,4-methyleneheptanoate levels	European
GCST90200024	Taurodeoxycholic acid 3-sulfate levels	European
GCST90200025	Phenol glucuronide levels	European
GCST90200026	Glycodeoxycholate 3-sulfate levels	European
GCST90200027	4-hydroxyphenylacetoylcarnitine levels	European
GCST90200028	1-stearoyl-2-oleoyl-gpc (18:0/18:1) levels	European
GCST90200029	Linoleoyl ethanolamide levels	European
GCST90200030	1,2-dilinoleoyl-GPC (18:2/18:2) levels	European
GCST90200031	Nonanoylcarnitine (C9) levels	European
GCST90200032	2-hydroxybutyrate/2-hydroxyisobutyrate levels	European
GCST90200033	Sphingomyelin (d18:2/23:0, d18:1/23:1, d17:1/24:1) levels	European
GCST90200034	Tricosanoyl sphingomyelin (d18:1/23:0) levels	European
GCST90200035	Palmitoyl dihydrosphingomyelin (d18:0/16:0) levels	European
GCST90200036	1-palmitoleoylglycerol (16:1) levels	European
GCST90200037	1-stearoyl-2-linoleoyl-gpc (18:0/18:2) levels	European
GCST90200038	1-palmitoyl-2-palmitoleoyl-gpc (16:0/16:1) levels	European
GCST90200039	1-stearoyl-2-linoleoyl-GPE (18:0/18:2) levels	European
GCST90200040	Sphingomyelin (d18:2/24:1, d18:1/24:2) levels	European
GCST90200041	1-palmitoyl-2-stearoyl-gpc (16:0/18:0) levels	European
GCST90200042	Oleate/vaccenate (18:1) levels	European
GCST90200043	1-palmitoyl-2-docosahexaenoyl-gpc (16:0/22:6) levels	European
GCST90200044	1-(1-enyl-stearoyl)-2-oleoyl-GPE (p-18:0/18:1) levels	European
GCST90200045	1-stearoyl-2-arachidonoyl-GPE (18:0/20:4) levels	European
GCST90200046	1-stearoyl-2-docosahexaenoyl-gpc (18:0/22:6) levels	European
GCST90200047	Sphingomyelin (d18:1/17:0, d17:1/18:0, d19:1/16:0) levels	European
GCST90200048	1-(1-enyl-palmitoyl)-2-arachidonoyl-GPE (p-16:0/20:4) levels	European
GCST90200049	Myristoyl dihydrosphingomyelin (d18:0/14:0) levels	European
GCST90200050	5-hydroxyindole sulfate levels	European
GCST90200051	1-palmitoyl-2-dihomo-linolenoyl-GPC (16:0/20:3n3 or 6) levels	European
GCST90200052	1-(1-enyl-palmitoyl)-2-arachidonoyl-gpc (p-16:0/20:4) levels	European
GCST90200053	Sphingomyelin (d18:1/21:0, d17:1/22:0, d16:1/23:0) levels	European
GCST90200054	1-palmitoyl-2-arachidonoyl-GPE (16:0/20:4) levels	European
GCST90200055	Lactosyl-N-palmitoyl-sphingosine (d18:1/16:0) levels	European
GCST90200056	Sphingomyelin (d18:0/18:0, d19:0/17:0) levels	European
GCST90200057	1-(1-enyl-palmitoyl)-2-oleoyl-gpc (p-16:0/18:1) levels	European
GCST90200058	1-(1-enyl-stearoyl)-2-arachidonoyl-GPE (p-18:0/20:4) levels	European
GCST90200059	Behenoyl dihydrosphingomyelin (d18:0/22:0) levels	European
GCST90200060	1-(1-enyl-palmitoyl)-2-linoleoyl-GPC (p-16:0/18:2) levels	European
GCST90200061	1-(1-enyl-palmitoyl)-2-oleoyl-GPE (p-16:0/18:1) levels	European
GCST90200062	1-palmitoyl-2-arachidonoyl-GPI (16:0/20:4) levels	European
GCST90200063	1-palmitoyl-2-docosahexaenoyl-GPE (16:0/22:6) levels	European
GCST90200064	N-palmitoyl-sphinganine (d18:0/16:0) levels	European
GCST90200065	1-stearoyl-2-docosahexaenoyl-GPE (18:0/22:6) levels	European
GCST90200066	Gamma-tocopherol/beta-tocopherol levels	European
GCST90200067	1-stearoyl-2-linoleoyl-GPI (18:0/18:2) levels	European
GCST90200068	1,2-dilinoleoyl-GPE (18:2/18:2) levels	European
GCST90200069	Phenylacetylglutamate levels	European
GCST90200070	1-(1-enyl-palmitoyl)-2-palmitoleoyl-GPC (P-16:0/16:1) levels	European
GCST90200071	Palmitoylcholine levels	European
GCST90200072	Thioproline levels	European
GCST90200073	1-linoleoyl-2-arachidonoyl-GPC (18:2/20:4n6) levels	European
GCST90200074	1-linoleoyl-GPG (18:2) levels	European
GCST90200075	1-(1-enyl-palmitoyl)-2-linoleoyl-GPE (p-16:0/18:2) levels	European
GCST90200076	1-(1-enyl-stearoyl)-2-linoleoyl-GPE (p-18:0/18:2) levels	European
GCST90200077	1-stearoyl-2-oleoyl-GPI (18:0/18:1) levels	European
GCST90200078	1-myristoyl-2-arachidonoyl-GPC (14:0/20:4) levels	European
GCST90200079	1-oleoyl-2-arachidonoyl-GPE (18:1/20:4) levels	European
GCST90200080	1-palmitoyl-2-oleoyl-GPI (16:0/18:1) levels	European
GCST90200081	1-oleoyl-2-docosahexaenoyl-GPC (18:1/22:6) levels	European
GCST90200082	1-oleoyl-2-linoleoyl-GPE (18:1/18:2) levels	European
GCST90200083	1-(1-enyl-palmitoyl)-2-palmitoyl-GPC (P-16:0/16:0) levels	European
GCST90200084	Oleoylcholine levels	European
GCST90200085	Glycosyl-N-palmitoyl-sphingosine (d18:1/16:0) levels	European
GCST90200086	Arachidonoylcholine levels	European
GCST90200087	2-methylserine levels	European
GCST90200088	(S)-3-hydroxybutyrylcarnitine levels	European
GCST90200089	Methylsuccinoylcarnitine levels	European
GCST90200090	Dihomo-linolenoyl-choline levels	European
GCST90200091	Docosahexaenoylcholine levels	European
GCST90200092	Glycocholate glucuronide (1) levels	European
GCST90200093	Caffeic acid sulfate levels	European
GCST90200094	Ascorbic acid 2-sulfate levels	European
GCST90200095	1-linoleoyl-2-linolenoyl-GPC (18:2/18:3) levels	European
GCST90200096	Catechol glucuronide levels	European
GCST90200097	Furaneol sulfate levels	European
GCST90200098	Ceramide (d18:1/24:1) levels	European
GCST90200099	N-oleoylserine levels	European
GCST90200100	Perfluorooctanesulfonate (PFOS) levels	European
GCST90200101	Pimeloylcarnitine/3-methyladipoylcarnitine (C7-DC) levels	European
GCST90200102	1-palmitoleoyl-2-linolenoyl-GPC (16:1/18:3) levels	European
GCST90200103	Linoleoyl-arachidonoyl-glycerol (18:2/20:4) [1] levels	European
GCST90200104	Hexadecadienoate (16:2n6) levels	European
GCST90200105	Glycosyl-N-behenoyl-sphingadienine (d18:2/22:0) levels	European
GCST90200106	4-hydroxyphenylacetylglutamine levels	European
GCST90200107	Gamma-glutamyl-alpha-lysine levels	European
GCST90200108	N-palmitoyl-sphingadienine (d18:2/16:0) levels	European
GCST90200109	Linoleoyl-arachidonoyl-glycerol (18:2/20:4) [2] levels	European
GCST90200110	Palmitoleoylcarnitine (C16:1) levels	European
GCST90200111	N-stearoyl-sphingadienine (d18:2/18:0) levels	European
GCST90200112	2,3-dihydroxy-2-methylbutyrate levels	European
GCST90200113	Stearoylcholine levels	European
GCST90200114	Glycosyl-N-tricosanoyl-sphingadienine (d18:2/23:0) levels	European
GCST90200115	N-palmitoyl-heptadecasphingosine (d17:1/16:0) levels	European
GCST90200116	Ceramide (d18:1/14:0, d16:1/16:0) levels	European
GCST90200117	Glycosyl-N-(2-hydroxynervonoyl)-sphingosine (d18:1/24:1(2OH)) levels	European
GCST90200118	Glycosyl ceramide (d18:2/24:1, d18:1/24:2) levels	European
GCST90200119	Glycosyl ceramide (d18:1/23:1, d17:1/24:1) levels	European
GCST90200120	Sphingadienine levels	European
GCST90200121	Ceramide (d18:1/17:0, d17:1/18:0) levels	European
GCST90200122	Nisinate (24:6n3) levels	European
GCST90200123	Sphingomyelin (d18:0/20:0, d16:0/22:0) levels	European
GCST90200124	Sphingomyelin (d18:2/24:2) levels	European
GCST90200125	Sphingomyelin (d17:2/16:0, d18:2/15:0) levels	European
GCST90200126	Sphingomyelin (d18:2/23:1) levels	European
GCST90200127	Behenoylcarnitine (C22) levels	European
GCST90200128	Sphingomyelin (d18:2/18:1) levels	European
GCST90200129	Sphingomyelin (d18:2/21:0, d16:2/23:0) levels	European
GCST90200130	Linoleoylcholine levels	European
GCST90200131	Sphingomyelin (d18:1/19:0, d19:1/18:0) levels	European
GCST90200132	Linolenoylcarnitine (C18:3) levels	European
GCST90200133	Heneicosapentaenoate (21:5n3) levels	European
GCST90200134	Sphingomyelin (d18:1/25:0, d19:0/24:1, d20:1/23:0, d19:1/24:0) levels	European
GCST90200135	Arachidoylcarnitine (C20) levels	European
GCST90200136	Cerotoylcarnitine (C26) levels	European
GCST90200137	Lignoceroylcarnitine (C24) levels	European
GCST90200138	Docosatrienoate (22:3n6) levels	European
GCST90200139	Dihomo-linolenoylcarnitine (C20:3n3 or 6) levels	European
GCST90200140	Carotene diol (2) levels	European
GCST90200141	Ethyl alpha-glucopyranoside levels	European
GCST90200142	Carotene diol (1) levels	European
GCST90200143	Nervonoylcarnitine (C24:1) levels	European
GCST90200144	Dihomo-linoleoylcarnitine (C20:2) levels	European
GCST90200145	Glycosyl ceramide (d18:1/20:0, d16:1/22:0) levels	European
GCST90200146	Docosahexaenoylcarnitine (C22:6) levels	European
GCST90200147	N,N,N-trimethyl-5-aminovalerate levels	European
GCST90200148	Eicosenoylcarnitine (C20:1) levels	European
GCST90200149	Ximenoylcarnitine (C26:1) levels	European
GCST90200150	Arachidonoylcarnitine (C20:4) levels	European
GCST90200151	5-dodecenoylcarnitine (C12:1) levels	European
GCST90200152	2-butenoylglycine levels	European
GCST90200153	(N(1) + N(8))-acetylspermidine levels	European
GCST90200154	Hydroxy-cmpf levels	European
GCST90200155	2-furoylcarnitine levels	European
GCST90200156	Cortolone glucuronide (1) levels	European
GCST90200157	Carotene diol (3) levels	European
GCST90200158	3-hydroxyoleoylcarnitine levels	European
GCST90200159	Dodecenedioate (C12:1-DC) levels	European
GCST90200160	Trans-2-hexenoylglycine levels	European
GCST90200161	2-hydroxyarachidate levels	European
GCST90200162	3-hydroxyphenylacetoylglutamine levels	European
GCST90200163	Heptenedioate (C7:1-DC) levels	European
GCST90200164	Hexadecenedioate (C16:1-DC) levels	European
GCST90200165	Octadecenedioate (C18:1-DC) levels	European
GCST90200166	Dihydroferulic acid sulfate levels	European
GCST90200167	Glutamine conjugate of C7H12O2 levels	European
GCST90200168	Hydroxyasparagine levels	European
GCST90200169	Sphingomyelin (d17:1/14:0, d16:1/15:0) levels	European
GCST90200170	Octadecadienedioate (C18:2-DC) levels	European
GCST90200171	Perfluorooctanoate (PFOA) levels	European
GCST90200172	3-carboxy-4-methyl-5-pentyl-2-furanpropionate (3-CMPFP) levels	European
GCST90200173	Glutamine conjugate of C6H10O2 (2) levels	European
GCST90200174	3-hydroxybutyroylglycine levels	European
GCST90200175	Glycine conjugate of C10H14O2 (1) levels	European
GCST90200176	Glutamine conjugate of C6H10O2 (1) levels	European
GCST90200177	N-methylhydroxyproline levels	European
GCST90200178	Glucuronide of C10H18O2 (7) levels	European
GCST90200179	Glyco-beta-muricholate levels	European
GCST90200180	Glucuronide of C12H22O4 (1) levels	European
GCST90200181	N,n,n-trimethyl-alanylproline betaine (tmap) levels	European
GCST90200182	Glycine conjugate of C10H12O2 levels	European
GCST90200183	N-acetyl-2-aminooctanoate levels	European
GCST90200184	3-formylindole levels	European
GCST90200185	Gamma-glutamylcitrulline levels	European
GCST90200186	8-methoxykynurenate levels	European
GCST90200187	Tetradecadienoate (14:2) levels	European
GCST90200188	3-amino-2-piperidone levels	European
GCST90200189	Glucuronide of piperine metabolite C17H21NO3 (3) levels	European
GCST90200190	Dodecadienoate (12:2) levels	European
GCST90200191	N-lactoyl tyrosine levels	European
GCST90200192	N,N-dimethylalanine levels	European
GCST90200193	Ethyl beta-glucopyranoside levels	European
GCST90200194	N-lactoyl phenylalanine levels	European
GCST90200195	N-acetyl-isoputreanine levels	European
GCST90200196	2,2'-Methylenebis(6-tert-butyl-p-cresol) levels	European
GCST90200197	N-lactoyl isoleucine levels	European
GCST90200198	2-hydroxysebacate levels	European
GCST90200199	Ascorbic acid 3-sulfate levels	European
GCST90200200	N-lactoyl valine levels	European
GCST90200201	6-bromotryptophan levels	European
GCST90200202	Delta-CEHC levels	European
GCST90200203	Indoleacetoylcarnitine levels	European
GCST90200204	N-acetyl leucine levels	European
GCST90200205	3-indoleglyoxylic acid levels	European
GCST90200206	Sulfate of piperine metabolite C18H21NO3 (1) levels	European
GCST90200207	Methyl vanillate sulfate levels	European
GCST90200208	Glucuronide of piperine metabolite C17H21NO3 (4) levels	European
GCST90200209	Sulfate of piperine metabolite C16H19NO3 (3) levels	European
GCST90200210	Sulfate of piperine metabolite C16H19NO3 (2) levels	European
GCST90200211	3-hydroxypyridine glucuronide levels	European
GCST90200212	Glucuronide of piperine metabolite C17H21NO3 (5) levels	European
GCST90200213	2-naphthol sulfate levels	European
GCST90200214	11beta-hydroxyandrosterone glucuronide levels	European
GCST90200215	4-ethylcatechol sulfate levels	European
GCST90200216	Sulfate of piperine metabolite C18H21NO3 (3) levels	European
GCST90200217	(2,4 or 2,5)-dimethylphenol sulfate levels	European
GCST90200218	11beta-hydroxyetiocholanolone glucuronide levels	European
GCST90200219	Cholic acid glucuronide levels	European
GCST90200220	4-allylcatechol sulfate levels	European
GCST90200221	Glycoursodeoxycholic acid sulfate (1) levels	European
GCST90200222	Dihydrocaffeate sulfate (2) levels	European
GCST90200223	4-methylhexanoylglutamine levels	European
GCST90200224	2-ketocaprylate levels	European
GCST90200225	3-hydroxy-2-methylpyridine sulfate levels	European
GCST90200226	5-hydroxy-2-methylpyridine sulfate levels	European
GCST90200227	3-ethylcatechol sulfate (2) levels	European
GCST90200228	3-hydroxyhexanoylcarnitine (1) levels	European
GCST90200229	2,6-dihydroxybenzoic acid levels	European
GCST90200230	3-ethylcatechol sulfate (1) levels	European
GCST90200231	Lithocholate sulfate (1) levels	European
GCST90200232	4-acetylcatechol sulfate (1) levels	European
GCST90200233	2,3-dihydroxy-5-methylthio-4-pentenoate (dmtpa) levels	European
GCST90200234	Picolinoylglycine levels	European
GCST90200235	Succinoyltaurine levels	European
GCST90200236	Undecenoylcarnitine (C11:1) levels	European
GCST90200237	Palmitoyl-sphingosine-phosphoethanolamine (d18:1/16:0) levels	European
GCST90200238	Pregnenetriol disulfate levels	European
GCST90200239	Tetradecadienedioate (C14:2-DC) levels	European
GCST90200240	Hydroxy-N6,N6,N6-trimethyllysine levels	European
GCST90200241	Pregnenetriol sulfate levels	European
GCST90200242	Taurochenodeoxycholic acid 3-sulfate levels	European
GCST90200243	Hydroxypalmitoyl sphingomyelin (d18:1/16:0(OH)) levels	European
GCST90200244	5-hydroxymethyl-2-furoylcarnitine levels	European
GCST90200245	Eicosenedioate (C20:1-DC) levels	European
GCST90200246	3-hydroxydecanoylcarnitine levels	European
GCST90200247	Levulinoylcarnitine levels	European
GCST90200248	Cis 3,4-methyleneheptanoate levels	European
GCST90200249	Branched-chain, straight-chain, or cyclopropyl 12:1 fatty acid levels	European
GCST90200250	Deoxycholic acid 12-sulfate levels	European
GCST90200251	Branched-chain, straight-chain, or cyclopropyl 10:1 fatty acid (1) levels	European
GCST90200252	3,5-dichloro-2,6-dihydroxybenzoic acid levels	European
GCST90200253	Vanillic acid glycine levels	European
GCST90200254	(S)-a-amino-omega-caprolactam levels	European
GCST90200255	3-bromo-5-chloro-2,6-dihydroxybenzoic acid levels	European
GCST90200256	Dibutyl sulfosuccinate levels	European
GCST90200257	Metabolonic lactone sulfate levels	European
GCST90200258	2-hydroxy-4-(methylthio)butanoic acid levels	European
GCST90200259	Pentose acid levels	European
GCST90200260	Branched chain 14:0 dicarboxylic acid levels	European
GCST90200261	S-carboxyethylcysteine levels	European
GCST90200262	N-succinyl-phenylalanine levels	European
GCST90200263	(2 or 3)-decenoate (10:1n7 or n8) levels	European
GCST90200264	Bilirubin degradation product, C17H20N2O5 (2) levels	European
GCST90200265	Bilirubin degradation product, C16H18N2O5 (4) levels	European
GCST90200266	Cis-3,4-methyleneheptanoylcarnitine levels	European
GCST90200267	Tetrahydrocortisol glucuronide levels	European
GCST90200268	N-acetyl-2-aminoadipate levels	European
GCST90200269	Bilirubin degradation product, C17H20N2O5 (1) levels	European
GCST90200270	2-methoxyhydroquinone sulfate (1) levels	European
GCST90200271	Bilirubin degradation product, C16H18N2O5 (3) levels	European
GCST90200272	3-hydroxyoctanoylcarnitine (1) levels	European
GCST90200273	2-methoxyhydroquinone sulfate (2) levels	European
GCST90200274	Cis-3,4-methyleneheptanoylglycine levels	European
GCST90200275	Bilirubin degradation product, C16H18N2O5 (2) levels	European
GCST90200276	2,4-di-tert-butylphenol levels	European
GCST90200277	Bilirubin degradation product, C16H18N2O5 (1) levels	European
GCST90200278	3-hydroxyoctanoylcarnitine (2) levels	European
GCST90200279	Pantothenate levels	European
GCST90200280	5-oxoproline levels	European
GCST90200281	Phosphoethanolamine levels	European
GCST90200282	Picolinate levels	European
GCST90200283	3-ureidopropionate levels	European
GCST90200284	Erucate (22:1n9) levels	European
GCST90200285	Eicosenedioate (C20:1-DC) levels	European
GCST90200286	Allantoin levels	European
GCST90200287	N-acetylvaline levels	European
GCST90200288	N-acetylleucine levels	European
GCST90200289	N-acetylmethionine levels	European
GCST90200290	Glycerate levels	European
GCST90200291	Sarcosine levels	European
GCST90200292	Trans-4-hydroxyproline levels	European
GCST90200293	Thyroxine levels	European
GCST90200294	Pipecolate levels	European
GCST90200295	Gamma-glutamyltyrosine levels	European
GCST90200296	Methyl indole-3-acetate levels	European
GCST90200297	Ursodeoxycholate levels	European
GCST90200298	3-hydroxy-3-methylglutarate levels	European
GCST90200299	Oleoyl ethanolamide levels	European
GCST90200300	4-hydroxyphenylpyruvate levels	European
GCST90200301	Gamma-glutamylglutamine levels	European
GCST90200302	Alpha-tocopherol levels	European
GCST90200303	N-acetyl-L-alanine levels	European
GCST90200304	Citrate levels	European
GCST90200305	2-aminobutyrate levels	European
GCST90200306	Butyrate/isobutyrate (4:0) levels	European
GCST90200307	Urate levels	European
GCST90200308	3-hydroxyisobutyrate levels	European
GCST90200309	Vanillylmandelate (VMA) levels	European
GCST90200310	3-aminoisobutyrate levels	European
GCST90200311	4-acetamidobutanoate levels	European
GCST90200312	2-hydroxystearate levels	European
GCST90200313	N1-methyladenosine levels	European
GCST90200314	N-acetylneuraminate levels	European
GCST90200315	Gamma-glutamylhistidine levels	European
GCST90200316	N-acetylglucosaminylasparagine levels	European
GCST90200317	Homovanillate (hva) levels	European
GCST90200318	Acetoacetate levels	European
GCST90200319	Cys-gly, oxidized levels	European
GCST90200320	Dihomo-linoleate (20:2n6) levels	European
GCST90200321	Cholate levels	European
GCST90200322	Beta-hydroxyisovalerate levels	European
GCST90200323	Creatine levels	European
GCST90200324	Anthranilate levels	European
GCST90200325	Glycerol levels	European
GCST90200326	Gamma-glutamylleucine levels	European
GCST90200327	Choline levels	European
GCST90200328	3-methoxytyrosine levels	European
GCST90200329	3-phosphoglycerate levels	European
GCST90200330	1-palmitoyl-2-linoleoyl-gpc (16:0/18:2) levels	European
GCST90200331	1-palmitoyl-2-oleoyl-GPE (16:0/18:1) levels	European
GCST90200332	1-palmitoyl-2-linoleoyl-GPI (16:0/18:2) levels	European
GCST90200333	Taurocholic acid levels	European
GCST90200334	Taurodeoxycholate levels	European
GCST90200335	Stearoyl sphingomyelin (d18:1/18:0) levels	European
GCST90200336	Ceramide (d18:1/16:0) levels	European
GCST90200337	Taurochenodeoxycholate levels	European
GCST90200338	4-hydroxyphenylacetate levels	European
GCST90200339	5,6-dihydrothymine levels	European
GCST90200340	1-palmitoyl-2-oleoyl-gpc (16:0/18:1) levels	European
GCST90200341	N-stearoyl-sphingosine (d18:1/18:0) levels	European
GCST90200342	Glycochenodeoxycholate levels	European
GCST90200343	N-formylmethionine levels	European
GCST90200344	N6,n6,n6-trimethyllysine levels	European
GCST90200345	S-adenosylhomocysteine (SAH) levels	European
GCST90200346	4-acetaminophen sulfate levels	European
GCST90200347	2-hydroxyhippurate (salicylurate) levels	European
GCST90200348	Quinolinate levels	European
GCST90200349	Eicosapentaenoate (EPA; 20:5n3) levels	European
GCST90200350	Laurate (12:0) levels	European
GCST90200351	N-acetylputrescine levels	European
GCST90200352	Methylsuccinate levels	European
GCST90200353	9,10-DiHOME levels	European
GCST90200354	Linoleate (18:2n6) levels	European
GCST90200355	Adenosine 5'-diphosphate (ADP) levels	European
GCST90200356	Adenosine 5'-monophosphate (AMP) levels	European
GCST90200357	Adenosine 3',5'-cyclic monophosphate (camp) levels	European
GCST90200358	Arachidonate (20:4n6) levels	European
GCST90200359	5-methylthioadenosine (mta) levels	European
GCST90200360	Cortisone levels	European
GCST90200361	Beta-alanine levels	European
GCST90200362	Succinate levels	European
GCST90200363	Phosphocholine levels	European
GCST90200364	Cysteinylglycine levels	European
GCST90200365	Phenylpyruvate levels	European
GCST90200366	Creatinine levels	European
GCST90200367	3-Hydroxybutyrate levels	European
GCST90200368	Cholesterol levels	European
GCST90200369	2-hydroxyphenylacetate levels	European
GCST90200370	Aspartate levels	European
GCST90200371	3-(4-hydroxyphenyl)lactate levels	European
GCST90200372	Arginine levels	European
GCST90200373	Gluconate levels	European
GCST90200374	Sphinganine levels	European
GCST90200375	Gamma-glutamylglutamate levels	European
GCST90200376	Flavin adenine dinucleotide (FAD) levels	European
GCST90200377	Histidine levels	European
GCST90200378	Cortisol levels (plasma)	European
GCST90200379	Hypotaurine levels	European
GCST90200380	Glutarate (C5-DC) levels	European
GCST90200381	S-1-pyrroline-5-carboxylate levels	European
GCST90200382	Cystine levels	European
GCST90200383	Cystathionine levels	European
GCST90200384	Guanidinoacetate levels	European
GCST90200385	Sphingosine levels	European
GCST90200386	Deoxycholate levels	European
GCST90200387	Glycocholate levels	European
GCST90200388	Palmitoleate (16:1n7) levels	European
GCST90200389	Leucine levels	European
GCST90200390	Stearate (18:0) levels	European
GCST90200391	Methionine levels	European
GCST90200392	Orotate levels	European
GCST90200393	Phosphate levels (UKB data field 30810)	European
GCST90200394	Inosine levels	European
GCST90200395	Inosine 5'-monophosphate (IMP) levels	European
GCST90200396	Phenylalanine levels	European
GCST90200397	Palmitate (16:0) levels	European
GCST90200398	Malate levels	European
GCST90200399	Isoleucine levels	European
GCST90200400	Nicotinamide levels	European
GCST90200401	Myo-inositol levels	European
GCST90200402	Lysine levels	European
GCST90200403	Citrulline levels	European
GCST90200404	Ornithine levels	European
GCST90200405	Retinol (Vitamin A) levels	European
GCST90200406	1-methylnicotinamide levels	European
GCST90200407	Uridine levels	European
GCST90200408	Plasma lactate levels	European
GCST90200409	Pristanate levels	European
GCST90200410	Phytanate levels	European
GCST90200411	Plasma free proline levels	European
GCST90200412	Glutamate levels	European
GCST90200413	2'-deoxyuridine levels	European
GCST90200414	Myristate (14:0) levels	European
GCST90200415	Serine levels	European
GCST90200416	Trans-urocanate levels	European
GCST90200417	Urea levels	European
GCST90200418	Pyridoxal levels	European
GCST90200419	Glutamine levels	European
GCST90200420	Taurine levels	European
GCST90200421	Salicylate levels	European
GCST90200422	Serotonin levels	European
GCST90200423	Spermidine levels	European
GCST90200424	Dimethylglycine levels	European
GCST90200425	Betaine levels	European
GCST90200426	Xylose levels	European
GCST90200427	Tyrosine levels	European
GCST90200428	Caprate (10:0) levels	European
GCST90200429	Cytidine levels	European
GCST90200430	Pyruvate levels	European
GCST90200431	Alanine levels	European
GCST90200432	Threonine levels	European
GCST90200433	Cytosine levels	European
GCST90200434	12,13-DiHOME levels	European
GCST90200435	Mannose levels	European
GCST90200436	Caffeine levels	European
GCST90200437	Fructose levels	European
GCST90200438	Alpha-ketobutyrate levels	European
GCST90200439	Cysteine levels	European
GCST90200440	Blood sugar levels	European
GCST90200441	Tryptophan levels	European
GCST90200442	Valine levels	European
GCST90200443	Pseudouridine levels	European
GCST90200444	Dihydroorotate levels	European
GCST90200445	Caprylate (8:0) levels	European
GCST90200446	Arachidate (20:0) levels	European
GCST90200447	Maltose levels in coronary artery disease	European
GCST90200448	N-stearoyl-sphinganine (d18:0/18:0) levels	European
GCST90200449	Sucrose levels	European
GCST90200450	Caproate (6:0) levels	European
GCST90200451	Nonadecanoate (19:0) levels	European
GCST90200452	Plasma free asparagine levels	European
GCST90200453	X-07765 levels	European
GCST90200454	Kynurenate levels	European
GCST90200455	Alpha-ketoglutarate levels	European
GCST90200456	X-11308 levels	European
GCST90200457	Pentadecanoate (15:0) levels	European
GCST90200458	X-11315 levels	European
GCST90200459	Margarate (17:0) levels	European
GCST90200460	X-11372 levels	European
GCST90200461	X-10458 levels	European
GCST90200462	X-11299 levels	European
GCST90200463	X-11478 levels	European
GCST90200464	X-11849 levels	European
GCST90200465	X-11787 levels	European
GCST90200466	X-11632 levels	European
GCST90200467	X-11852 levels	European
GCST90200468	X-11847 levels	European
GCST90200469	X-11483 levels	European
GCST90200470	X-11470 levels	European
GCST90200471	X-11381 levels	European
GCST90200472	X-11850 levels	European
GCST90200473	X-11795 levels	European
GCST90200474	X-11444 levels	European
GCST90200475	X-11858 levels	European
GCST90200476	X-11843 levels	European
GCST90200477	X-12127 levels	European
GCST90200478	X-12221 levels	European
GCST90200479	X-12283 levels	European
GCST90200480	X-12410 levels	European
GCST90200481	X-12104 levels	European
GCST90200482	X-12193 levels	European
GCST90200483	X-12216 levels	European
GCST90200484	X-12306 levels	European
GCST90200485	X-12100 levels	European
GCST90200486	X-12261 levels	European
GCST90200487	X-11880 levels	European
GCST90200488	X-12117 levels	European
GCST90200489	X-12407 levels	European
GCST90200490	X-12101 levels	European
GCST90200491	X-12026 levels	European
GCST90200492	X-12411 levels	European
GCST90200493	X-12013 levels	European
GCST90200494	X-12007 levels	European
GCST90200495	X-12462 levels	European
GCST90200496	X-12714 levels	European
GCST90200497	X-12740 levels	European
GCST90200498	X-12730 levels	European
GCST90200499	X-12701 levels	European
GCST90200500	X-12816 levels	European
GCST90200501	X-12731 levels	European
GCST90200502	X-12707 levels	European
GCST90200503	X-12729 levels	European
GCST90200504	X-12830 levels	European
GCST90200505	X-12818 levels	European
GCST90200506	X-12812 levels	European
GCST90200507	X-12822 levels	European
GCST90200508	X-12738 levels	European
GCST90200509	X-12544 levels	European
GCST90200510	X-12680 levels	European
GCST90200511	X-12906 levels	European
GCST90200512	X-13684 levels	European
GCST90200513	X-13507 levels	European
GCST90200514	X-12851 levels	European
GCST90200515	X-12849 levels	European
GCST90200516	X-12847 levels	European
GCST90200517	X-13553 levels	European
GCST90200518	X-12839 levels	European
GCST90200519	X-13729 levels	European
GCST90200520	X-13007 levels	European
GCST90200521	X-13844 levels	European
GCST90200522	X-13728 levels	European
GCST90200523	X-12844 levels	European
GCST90200524	X-13695 levels	European
GCST90200525	X-13723 levels	European
GCST90200526	X-14056 levels	European
GCST90200527	X-13866 levels	European
GCST90200528	X-17146 levels	European
GCST90200529	X-16397 levels	European
GCST90200530	X-17335 levels	European
GCST90200531	X-16964 levels	European
GCST90200532	X-16935 levels	European
GCST90200533	X-15486 levels	European
GCST90200534	X-16580 levels	European
GCST90200535	X-17325 levels	European
GCST90200536	X-17328 levels	European
GCST90200537	X-16087 levels	European
GCST90200538	X-17010 levels	European
GCST90200539	X-14939 levels	European
GCST90200540	X-15461 levels	European
GCST90200541	X-15523 levels	European
GCST90200542	X-15728 levels	European
GCST90200543	X-15503 levels	European
GCST90200544	X-16124 levels	European
GCST90200545	X-17438 levels	European
GCST90200546	X-17354 levels	European
GCST90200547	X-17654 levels	European
GCST90200548	X-17676 levels	European
GCST90200549	X-17367 levels	European
GCST90200550	X-17357 levels	European
GCST90200551	X-18886 levels	European
GCST90200552	X-18887 levels	European
GCST90200553	X-17653 levels	European
GCST90200554	X-17346 levels	European
GCST90200555	X-17690 levels	European
GCST90200556	X-18345 levels	European
GCST90200557	X-17685 levels	European
GCST90200558	X-18888 levels	European
GCST90200559	X-18901 levels	European
GCST90200560	X-17351 levels	European
GCST90200561	X-18779 levels	European
GCST90200562	X-21286 levels	European
GCST90200563	X-21355 levels	European
GCST90200564	X-21319 levels	European
GCST90200565	X-21258 levels	European
GCST90200566	X-21364 levels	European
GCST90200567	X-21353 levels	European
GCST90200568	X-19438 levels	European
GCST90200569	X-18913 levels	European
GCST90200570	X-18921 levels	European
GCST90200571	X-21339 levels	European
GCST90200572	X-19299 levels	European
GCST90200573	X-18935 levels	European
GCST90200574	X-21310 levels	European
GCST90200575	X-21283 levels	European
GCST90200576	X-21285 levels	European
GCST90200577	X-21312 levels	European
GCST90200578	X-18922 levels	European
GCST90200579	X-21442 levels	European
GCST90200580	X-21796 levels	European
GCST90200581	X-21441 levels	European
GCST90200582	X-21752 levels	European
GCST90200583	X-21807 levels	European
GCST90200584	X-21736 levels	European
GCST90200585	X-21829 levels	European
GCST90200586	X-21471 levels	European
GCST90200587	X-21733 levels	European
GCST90200588	X-21742 levels	European
GCST90200589	X-21821 levels	European
GCST90200590	X-21470 levels	European
GCST90200591	X-21383 levels	European
GCST90200592	X-21607 levels	European
GCST90200593	X-21834 levels	European
GCST90200594	X-21467 levels	European
GCST90200595	X-22776 levels	European
GCST90200596	X-23655 levels	European
GCST90200597	X-22834 levels	European
GCST90200598	X-22771 levels	European
GCST90200599	X-23639 levels	European
GCST90200600	X-23648 levels	European
GCST90200601	X-23654 levels	European
GCST90200602	X-22520 levels	European
GCST90200603	X-23641 levels	European
GCST90200604	X-23276 levels	European
GCST90200605	X-21845 levels	European
GCST90200606	X-22509 levels	European
GCST90200607	X-23644 levels	European
GCST90200608	X-22162 levels	European
GCST90200609	X-23587 levels	European
GCST90200610	X-23593 levels	European
GCST90200611	X-23636 levels	European
GCST90200612	X-23678 levels	European
GCST90200613	X-23680 levels	European
GCST90200614	X-23780 levels	European
GCST90200615	X-23974 levels	European
GCST90200616	X-23659 levels	European
GCST90200617	X-23665 levels	European
GCST90200618	X-23782 levels	European
GCST90200619	X-24295 levels	European
GCST90200620	X-24243 levels	European
GCST90200621	X-23739 levels	European
GCST90200622	X-23997 levels	European
GCST90200623	X-24241 levels	European
GCST90200624	X-24328 levels	European
GCST90200625	X-24456 levels	European
GCST90200626	X-24418 levels	European
GCST90200627	X-24344 levels	European
GCST90200628	X-24556 levels	European
GCST90200629	X-24337 levels	European
GCST90200630	X-24546 levels	European
GCST90200631	X-24306 levels	European
GCST90200632	X-24307 levels	European
GCST90200633	X-24334 levels	European
GCST90200634	X-24518 levels	European
GCST90200635	X-24494 levels	European
GCST90200636	X-24544 levels	European
GCST90200637	X-24531 levels	European
GCST90200638	X-24811 levels	European
GCST90200639	X-24757 levels	European
GCST90200640	X-24978 levels	European
GCST90200641	X-24970 levels	European
GCST90200642	X-24795 levels	European
GCST90200643	X-24951 levels	European
GCST90200644	X-24728 levels	European
GCST90200645	X-24565 levels	European
GCST90200646	X-24801 levels	European
GCST90200647	X-24736 levels	European
GCST90200648	X-24585 levels	European
GCST90200649	X-24588 levels	European
GCST90200650	X-25109 levels	European
GCST90200651	X-24947 levels	European
GCST90200652	X-24949 levels	European
GCST90200653	X-24812 levels	European
GCST90200654	X-25217 levels	European
GCST90200655	X-25828 levels	European
GCST90200656	X-25371 levels	European
GCST90200657	X-25419 levels	European
GCST90200658	X-25265 levels	European
GCST90200659	X-25172 levels	European
GCST90200660	X-25957 levels	European
GCST90200661	X-25422 levels	European
GCST90200662	X-25790 levels	European
GCST90200663	X-25420 levels	European
GCST90200664	X-25810 levels	European
GCST90200665	X-25433 levels	European
GCST90200666	X-25343 levels	European
GCST90200667	X-25271 levels	European
GCST90200668	X-25520 levels	European
GCST90200669	X-25519 levels	European
GCST90200670	X-26111 levels	European
GCST90200671	X-26109 levels	European
GCST90200672	X-26054 levels	European
GCST90200673	Carnitine C4 levels	European
GCST90200674	Androsterone sulfate levels	European
GCST90200675	N-acetyltyrosine levels	European
GCST90200676	N-acetyl-L-glutamine levels	European
GCST90200677	N-acetylphenylalanine levels	European
GCST90200678	N-acetylasparagine levels	European
GCST90200679	N-acetylarginine levels	European
GCST90200680	5-acetylamino-6-formylamino-3-methyluracil levels	European
GCST90200681	Orotidine levels	European
GCST90200682	3-methylcytidine levels	European
GCST90200683	N-acetylcitrulline levels	European
GCST90200684	N-acetyl-aspartyl-glutamate (naag) levels	European
GCST90200685	1-stearoyl-2-arachidonoyl-gpc (18:0/20:4) levels	European
GCST90200686	Bilirubin (E,E) levels	European
GCST90200687	Bilirubin (E,Z or Z,E) levels	European
GCST90200688	Androsterone glucuronide levels	European
GCST90200689	N6-methyllysine levels	European
GCST90200690	N-acetyl-1-methylhistidine levels	European
GCST90200691	N-delta-acetylornithine levels	European
GCST90200692	1-palmitoyl-2-arachidonoyl-gpc (16:0/20:4n6) levels	European
GCST90200693	Glycochenodeoxycholate glucuronide (1) levels	European
GCST90200694	2'-o-methylcytidine levels	European
GCST90200695	2'-o-methyluridine levels	European
GCST90200696	N6,N6-dimethyllysine levels	European
GCST90200697	N2-acetyl,N6,N6-dimethyllysine levels	European
GCST90200698	N2-acetyl,N6-methyllysine levels	European
GCST90200699	Deoxycholic acid glucuronide levels	European
GCST90200700	Decadienedioic acid (C10:2-DC) levels	European
GCST90200701	Bilirubin degradation product, C17H18N2O4 (1) levels	European
GCST90200702	Bilirubin degradation product, C17H18N2O4 (2) levels	European
GCST90200703	Bilirubin degradation product, C17H18N2O4 (3) levels	European
GCST90200704	Bilirubin (z,z) levels	European
GCST90200705	Ethylmalonate levels	European
GCST90200706	Biliverdin levels	European
GCST90200707	Glycine levels	European
GCST90200708	X-12112 levels	European
GCST90200709	X-12798 levels	European
GCST90200710	X-13431 levels	European
GCST90200711	X-19141 levels	European
GCST90200712	Spermidine to 5-methylthioadenosine (MTA) ratio	European
GCST90200713	Spermidine to ornithine ratio	European
GCST90200714	Alpha-ketoglutarate to alpha-ketobutyrate ratio	European
GCST90200715	Alpha-ketoglutarate to glutamate ratio	European
GCST90200716	Adenosine 5'-diphosphate (ADP) to phosphoethanolamine ratio	European
GCST90200717	3-phosphoglycerate to adenosine 5'-diphosphate (ADP) ratio	European
GCST90200718	Alpha-ketoglutarate to succinate ratio	European
GCST90200719	Adenosine 3',5'-cyclic monophosphate (cAMP) to adenosine 5'-monophosphate (AMP) ratio	European
GCST90200720	Adenosine 5'-diphosphate (ADP) to pantothenate ratio	European
GCST90200721	Adenosine 5'-diphosphate (ADP) to phosphate ratio	European
GCST90200722	S-adenosylhomocysteine (SAH) to leucine ratio	European
GCST90200723	S-adenosylhomocysteine (SAH) to 5-methyluridine (ribothymidine) ratio	European
GCST90200724	Cholate to taurocholate ratio	European
GCST90200725	Adenosine 5'-diphosphate (ADP) to creatine ratio	European
GCST90200726	N-acetylputrescine to (N(1) + N(8))-acetylspermidine ratio	European
GCST90200727	Adenosine 3',5'-cyclic monophosphate (cAMP) to taurocholate ratio	European
GCST90200728	Adenosine 5'-diphosphate (ADP) to Adenosine 5'-monophosphate (AMP) ratio	European
GCST90200729	3-phosphoglycerate to phosphate ratio	European
GCST90200730	Adenosine 5'-diphosphate (ADP) to fructose ratio	European
GCST90200731	Adenosine 5'-diphosphate (ADP) to mannose ratio	European
GCST90200732	Adenosine 5'-diphosphate (ADP) to tyrosine ratio	European
GCST90200733	Adenosine 5'-diphosphate (ADP) to N-acetylglucosamine to N-acetylgalactosamine ratio	European
GCST90200734	Adenosine 5'-monophosphate (AMP) to palmitate (16:0) ratio	European
GCST90200735	Arginine to ornithine ratio	European
GCST90200736	Adenosine 5'-diphosphate (ADP) to arginine ratio	European
GCST90200737	Adenosine 5'-diphosphate (ADP) to 2'-deoxyuridine ratio	European
GCST90200738	Adenosine 5'-monophosphate (AMP) to inosine 5'-monophosphate (IMP) ratio	European
GCST90200739	Adenosine 5'-monophosphate (AMP) to proline ratio	European
GCST90200740	Arachidonate (20:4n6) to oleate to vaccenate (18:1) ratio	European
GCST90200741	Adenosine 5'-monophosphate (AMP) to alanine ratio	European
GCST90200742	Aspartate to citrate ratio	European
GCST90200743	Arginine to citrulline ratio	European
GCST90200744	Arginine to glutamate ratio	European
GCST90200745	Adenosine 5'-monophosphate (AMP) to phenylalanine ratio	European
GCST90200746	Adenosine 5'-diphosphate (ADP) to gluconate ratio	European
GCST90200747	Adenosine 5'-monophosphate (AMP) to phosphate ratio	European
GCST90200748	Aspartate to glutamate ratio	European
GCST90200749	Arachidonate (20:4n6) to pyruvate ratio	European
GCST90200750	Aspartate to asparagine ratio	European
GCST90200751	Cortisone to cortisol ratio	European
GCST90200752	Succinate to acetoacetate ratio	European
GCST90200753	Aspartate to citrulline ratio	European
GCST90200754	Sphingosine to phosphate ratio	European
GCST90200755	Inosine 5'-monophosphate (IMP) to phosphate ratio	European
GCST90200756	Glycine to pyridoxal ratio	European
GCST90200757	Glycine to alanine ratio	European
GCST90200758	Glycine to serine ratio	European
GCST90200759	Histidine to trans-urocanate ratio	European
GCST90200760	Methionine to methionine sulfoxide ratio	European
GCST90200761	Citrulline to dimethylarginine (SDMA + ADMA) ratio	European
GCST90200762	Palmitate (16:0) to myristate (14:0) ratio	European
GCST90200763	Phosphate to N-acetylneuraminate ratio	European
GCST90200764	Phosphate to uridine ratio	European
GCST90200765	Phosphate to alanine ratio	European
GCST90200766	Phosphate to phosphoethanolamine ratio	European
GCST90200767	Phosphate to glucose ratio	European
GCST90200768	Phosphate to 2'-deoxyuridine ratio	European
GCST90200769	Phosphate to mannose ratio	European
GCST90200770	Phenylalanine to tyrosine ratio	European
GCST90200771	Phosphate to fructose ratio	European
GCST90200772	Phosphate to citrate ratio	European
GCST90200773	Serine to alpha-tocopherol ratio	European
GCST90200774	Uridine to pseudouridine ratio	European
GCST90200775	Serine to pyruvate ratio	European
GCST90200776	Glutamate to glutamine ratio	European
GCST90200777	Uridine to cytidine ratio	European
GCST90200778	Pyruvate to 3-methyl-2-oxobutyrate ratio	European
GCST90200779	Pyruvate to N-acetylneuraminate ratio	European
GCST90200780	Alanine to pyruvate ratio	European
GCST90200781	Glucose to maltose ratio	European
GCST90200782	Mannose to trans-4-hydroxyproline ratio	European
GCST90200783	Mannose to S-methylcysteine ratio	European
GCST90200784	Glutamate to cysteine ratio	European
GCST90200785	Cysteine to 5-oxoproline ratio	European
GCST90200786	Cysteine to alanine ratio	European
GCST90200787	Glutamine to asparagine ratio	European
GCST90200788	5-oxoproline to citrate ratio	European
GCST90200789	Alpha-tocopherol to sulfate ratio	European
GCST90200790	Thyroxine to taurocholate ratio	European
GCST90200791	Creatine to carnitine ratio	European
GCST90200792	Carnitine to palmitoylcarnitine (C16) ratio	European
GCST90200793	Glycolithocholate to glycolithocholate sulfate ratio	European
GCST90200794	Oleoyl-linoleoyl-glycerol (18:1 to 18:2) [2] to linoleoyl-arachidonoyl-glycerol (18:2 to 20:4) [1] ratio	European
GCST90200795	Oleoyl-linoleoyl-glycerol (18:1 to 18:2) [2] to linoleoyl-arachidonoyl-glycerol (18:2 to 20:4) [2] ratio	European
GCST90200796	Spermidine to (N(1) + N(8))-acetylspermidine ratio	European
GCST90200797	Spermidine to N-acetylputrescine ratio	European
GCST90200798	Dopamine 4-sulfate to dopamine 3-O-sulfate ratio	European
GCST90200799	Spermidine to adenosine 5'-diphosphate (ADP) ratio	European
GCST90200800	Spermidine to histidine ratio	European
GCST90200801	5-methylthioadenosine (MTA) to phosphate ratio	European
GCST90200802	Histidine to pyruvate ratio	European
GCST90200803	Spermidine to phosphate ratio	European
GCST90200804	Spermidine to pyruvate ratio	European
GCST90200805	Spermidine to carnitine ratio	European
GCST90200806	Spermidine to ergothioneine ratio	European
GCST90200807	Carnitine to ergothioneine ratio	European
GCST90200808	Spermidine to choline ratio	European
GCST90200809	Spermidine to taurocholate ratio	European
GCST90200810	Alpha-ketoglutarate to kynurenine ratio	European
GCST90200811	Choline to taurocholate ratio	European
GCST90200812	Glutamate to kynurenine ratio	European
GCST90200813	Ornithine to glutamate ratio	European
GCST90200814	Alpha-ketoglutarate to ornithine ratio	European
GCST90200815	3-hydroxyisobutyrate to adenosine 5'-diphosphate (ADP) ratio	European
GCST90200816	Alpha-ketoglutarate to aspartate ratio	European
GCST90200817	3-hydroxyisobutyrate to phosphate ratio	European
GCST90200818	Adenosine 5'-diphosphate (ADP) to glycerate ratio	European
GCST90200819	3-phosphoglycerate to glycerate ratio	European
GCST90200820	Adenosine 5'-diphosphate (ADP) to valine ratio	European
GCST90200821	Adenosine 5'-diphosphate (ADP) to glycine ratio	European
GCST90200822	Phosphate to valine ratio	European
GCST90200823	Adenosine 5'-diphosphate (ADP) to N-palmitoyl-sphingosine (d18:1 to 16:0) ratio	European
GCST90200824	Adenosine 5'-diphosphate (ADP) to sulfate ratio	European
GCST90200825	Phosphate to sulfate ratio	European
GCST90200826	Glycine to phosphate ratio	European
GCST90200827	Phosphate to N-palmitoyl-sphingosine (d18:1 to 16:0) ratio	European
GCST90200828	Cholate to bilirubin (Z,Z) ratio	European
GCST90200829	Bilirubin (Z,Z) to taurocholate ratio	European
GCST90200830	Cholate to adenosine 3',5'-cyclic monophosphate (cAMP) ratio	European
GCST90200831	Cholate to phosphate ratio	European
GCST90200832	Adenosine 5'-diphosphate (ADP) to citrate ratio	European
GCST90200833	Cholate to adenosine 5'-monophosphate (AMP) ratio	European
GCST90200834	Adenosine 5'-diphosphate (ADP) to glycerol 3-phosphate ratio	European
GCST90200835	Adenosine 5'-diphosphate (ADP) to glycerol ratio	European
GCST90200836	Glycerol to glycerol 3-phosphate ratio	European
GCST90200837	Adenosine 5'-diphosphate (ADP) to glutamate ratio	European
GCST90200838	Phosphate to glutamate ratio	European
GCST90200839	Adenosine 5'-diphosphate (ADP) to aspartate ratio	European
GCST90200840	Adenosine 5'-diphosphate (ADP) to flavin adenine dinucleotide (FAD) ratio	European
GCST90200841	Adenosine 5'-diphosphate (ADP) to oxalate (ethanedioate) ratio	European
GCST90200842	Citrate to oxalate (ethanedioate) ratio	European
GCST90200843	Adenosine 5'-monophosphate (AMP) to flavin adenine dinucleotide (FAD) ratio	European
GCST90200844	Aspartate to phosphate ratio	European
GCST90200845	Adenosine 5'-monophosphate (AMP) to citrate ratio	European
GCST90200846	Phenylalanine to phosphate ratio	European
GCST90200847	Phosphate to tryptophan ratio	European
GCST90200848	Adenosine 5'-monophosphate (AMP) to glutamine ratio	European
GCST90200849	Adenosine 5'-monophosphate (AMP) to threonine ratio	European
GCST90200850	Adenosine 5'-monophosphate (AMP) to tryptophan ratio	European
GCST90200851	Adenosine 5'-monophosphate (AMP) to glycine ratio	European
GCST90200852	Adenosine 5'-monophosphate (AMP) to arginine ratio	European
GCST90200853	Adenosine 5'-monophosphate (AMP) to tyrosine ratio	European
GCST90200854	Arginine to phosphate ratio	European
GCST90200855	Phosphate to threonine ratio	European
GCST90200856	Phosphate to glutamine ratio	European
GCST90200857	Adenosine 5'-monophosphate (AMP) to aspartate ratio	European
GCST90200858	Phosphate to tyrosine ratio	European
GCST90200859	Adenosine 5'-monophosphate (AMP) to asparagine ratio	European
GCST90200860	Adenosine 5'-monophosphate (AMP) to serine ratio	European
GCST90200861	Histidine to phosphate ratio	European
GCST90200862	Adenosine 5'-monophosphate (AMP) to methionine ratio	European
GCST90200863	Phosphate to serine ratio	European
GCST90200864	Methionine to phosphate ratio	European
GCST90200865	Adenosine 5'-monophosphate (AMP) to histidine ratio	European
GCST90200866	phosphate to asparagine ratio	European
GCST90200867	Adenosine 5'-monophosphate (AMP) to isoleucine ratio	European
GCST90200868	Isoleucine to phosphate ratio	European
GCST90200869	Adenosine 5'-monophosphate (AMP) to valine ratio	European
GCST90200870	Adenosine 5'-monophosphate (AMP) to acetoacetate ratio	European
GCST90200871	Adenosine 5'-monophosphate (AMP) to cysteine ratio	European
GCST90200872	Phosphate to cysteine ratio	European
GCST90200873	Cortisol to 4-cholesten-3-one ratio	European
GCST90200874	Cysteinylglycine to taurine ratio	European
GCST90200875	Cysteinylglycine to glutamate ratio	European
GCST90200876	Cortisone to 4-cholesten-3-one ratio	European
GCST90200877	Taurine to glutamate ratio	European
GCST90200878	Glutarate (C5-DC) to caprylate (8:0) ratio	European
GCST90200879	Adenosine 5'-monophosphate (AMP) to glutamate ratio	European
GCST90200880	Glutarate (C5-DC) to salicylate ratio	European
GCST90200881	Aspartate to N-acetylglucosamine to N-acetylgalactosamine ratio	European
GCST90200882	Aspartate to mannose ratio	European
GCST90200883	Phosphate to acetoacetate ratio	European
GCST90200884	Mannose to N-acetylglucosamine to N-acetylgalactosamine ratio	European
GCST90200885	Phenylpyruvate to citrate ratio	European
GCST90200886	Phenylpyruvate to 4-hydroxyphenylpyruvate ratio	European
GCST90200887	Cholesterol to cortisol ratio	European
GCST90200888	Citrate to 4-hydroxyphenylpyruvate ratio	European
GCST90200889	Cholesterol to taurocholate ratio	European
GCST90200890	Cortisol to taurocholate ratio	European
GCST90200891	Salicylate to caprylate (8:0) ratio	European
GCST90200892	Hypotaurine to taurine ratio	European
GCST90200893	Taurine to cysteine ratio	European
GCST90200894	Inosine to theophylline ratio	European
GCST90200895	Hypotaurine to cysteine ratio	European
GCST90200896	Inosine to EDTA ratio	European
GCST90200897	Theophylline to EDTA ratio	European
GCST90200898	Citrulline to phosphate ratio	European
GCST90200899	Citrulline to ornithine ratio	European
GCST90200900	Phosphate to oleoyl-linoleoyl-glycerol (18:1 to 18:2) [2] ratio	European
GCST90200901	Ornithine to phosphate ratio	European
GCST90200902	Phosphate to linoleoyl-arachidonoyl-glycerol (18:2 to 20:4) [2] ratio	European
GCST90200903	Phosphate to glycerol ratio	European
GCST90200904	Phosphate to linoleoyl-arachidonoyl-glycerol (18:2 to 20:4) [1] ratio	European
GCST90200905	Glucose to glycerol ratio	European
GCST90200906	2'-deoxyuridine to cytidine ratio	European
GCST90200907	Retinol (Vitamin A) to linoleoyl-arachidonoyl-glycerol (18:2 to 20:4) [1] ratio	European
GCST90200908	Retinol (Vitamin A) to linoleoyl-arachidonoyl-glycerol (18:2 to 20:4) [2] ratio	European
GCST90200909	Uridine to 2'-deoxyuridine ratio	European
GCST90200910	Retinol (Vitamin A) to oleoyl-linoleoyl-glycerol (18:1 to 18:2) [2] ratio	European
GCST90200911	Tryptophan to pyruvate ratio	European
GCST90200912	tryptophan to tyrosine ratio	European
GCST90200913	Glucose to sucrose ratio	European
GCST90200914	Tyrosine to pyruvate ratio	European
GCST90200915	Glucose to fructose ratio	European
GCST90200916	Fructose to sucrose ratio	European
GCST90200917	Alpha-ketobutyrate to 3-methyl-2-oxobutyrate ratio	European
GCST90200918	N-palmitoyl-sphingosine (d18:1 to 16:0) to N-palmitoyl-sphinganine (d18:0 to 16:0) ratio	European
GCST90200919	Caffeine to theophylline ratio	European
GCST90200920	Mannose to glycerol ratio	European
GCST90200921	Mannose to mannitol to sorbitol ratio	European
GCST90200922	Alpha-ketobutyrate to pyruvate ratio	European
GCST90200923	Glycerol to mannitol to sorbitol ratio	European
GCST90200924	Alpha-tocopherol to glycerol ratio	European
GCST90200925	Caffeine to theobromine ratio	European
GCST90200926	N-stearoyl-sphingosine (d18:1 to 18:0) to N-palmitoyl-sphinganine (d18:0 to 16:0) ratio	European
GCST90200927	Theophylline to theobromine ratio	European
GCST90200928	N-palmitoyl-sphingosine (d18:1 to 16:0) to N-stearoyl-sphingosine (d18:1 to 18:0) ratio	European
GCST90200929	Glycerol to carnitine ratio	European
GCST90200930	Carnitine to acetylcarnitine (C2) ratio	European
GCST90200931	Glycerol to sulfate ratio	European
GCST90200932	Glycerol to palmitoylcarnitine (C16) ratio	European
GCST90200933	Alpha-ketoglutarate to proline ratio	European
GCST90200934	Acetylcarnitine (C2) to propionylcarnitine (C3) ratio	European
GCST90200935	Carnitine to propionylcarnitine (C3) ratio	European
GCST90200936	Succinate to proline ratio	European
GCST90200937	Alpha-ketoglutarate to trans-4-hydroxyproline ratio	European
GCST90200938	Alpha-ketoglutarate to alanine ratio	European
GCST90200939	Proline to trans-4-hydroxyproline ratio	European
GCST90200940	Adenosine 5'-diphosphate (ADP) to EDTA ratio	European
GCST90200941	Succinate to trans-4-hydroxyproline ratio	European
GCST90200942	Glutamate to pyruvate ratio	European
GCST90200943	Phosphate to EDTA ratio	European
GCST90200944	Alpha-ketoglutarate to pyruvate ratio	European
GCST90200945	Adenosine 5'-monophosphate (AMP) to EDTA ratio	European
GCST90200946	Glutamate to alanine ratio	European
GCST90200947	Adenosine 5'-diphosphate (ADP) to glucose ratio	European
GCST90200948	Adenosine 5'-diphosphate (ADP) to mannitol to sorbitol ratio	European
GCST90200949	Adenosine 5'-diphosphate (ADP) to N-acetylneuraminate ratio	European
GCST90200950	Glucose to mannitol to sorbitol ratio	European
GCST90200951	Mannose to fructose ratio	European
GCST90200952	Adenosine 5'-diphosphate (ADP) to cytidine ratio	European
GCST90200953	Glucose-to-mannose ratio	European
GCST90200954	Cytidine to N-acetylneuraminate ratio	European
GCST90200955	Adenosine 5'-diphosphate (ADP) to choline phosphate ratio	European
GCST90200956	Cytidine to N-acetylglucosamine to N-acetylgalactosamine ratio	European
GCST90200957	N-acetylneuraminate to N-acetylglucosamine to N-acetylgalactosamine ratio	European
GCST90200958	Adenosine 5'-diphosphate (ADP) to choline ratio	European
GCST90200959	Choline phosphate to choline ratio	European
GCST90200960	Choline phosphate to phosphoethanolamine ratio	European
GCST90200961	Adenosine 5'-diphosphate (ADP) to ornithine ratio	European
GCST90200962	Adenosine 5'-diphosphate (ADP) to glutamine ratio	European
GCST90200963	Inosine 5'-monophosphate (IMP) to urate ratio	European
GCST90200964	Adenosine 5'-diphosphate (ADP) to 5-oxoproline ratio	European
GCST90200965	Glutamate to 5-oxoproline ratio	European
GCST90200966	Adenosine 5'-diphosphate (ADP) to uridine ratio	European
GCST90200967	Phosphate to urate ratio	European
GCST90200968	Phosphate to 5-oxoproline ratio	European
GCST90200969	Adenosine 5'-monophosphate (AMP) to N-palmitoyl-sphingosine (d18:1 to 16:0) ratio	European
GCST90200970	Adenosine 5'-monophosphate (AMP) to leucine ratio	European
GCST90200971	Leucine to phosphate ratio	European
GCST90200972	Leucine to N-palmitoyl-sphingosine (d18:1 to 16:0) ratio	European
GCST90200973	Proline to glutamate ratio	European
GCST90200974	Phosphate to proline ratio	European
GCST90200975	Arachidonate (20:4n6) to caffeine ratio	European
GCST90200976	Adenosine 5'-monophosphate (AMP) to urate ratio	European
GCST90200977	Arachidonate (20:4n6) to paraxanthine ratio	European
GCST90200978	Caffeine to paraxanthine ratio	European
GCST90200979	Arachidonate (20:4n6) to linoleate (18:2n6) ratio	European
GCST90200980	Phosphoethanolamine to choline ratio	European
GCST90200981	Caffeine to linoleate (18:2n6) ratio	European
GCST90200982	Paraxanthine to linoleate (18:2n6) ratio	European
GCST90200983	Cholesterol to linoleoyl-arachidonoyl-glycerol (18:2 to 20:4) [1] ratio	European
GCST90200984	Cholesterol to benzoate ratio	European
GCST90200985	Cholesterol to oleoyl-linoleoyl-glycerol (18:1 to 18:2) [2] ratio	European
GCST90200986	Cholesterol to linoleoyl-arachidonoyl-glycerol (18:2 to 20:4) [2] ratio	European
GCST90200987	Benzoate to oleoyl-linoleoyl-glycerol (18:1 to 18:2) [2] ratio	European
GCST90200988	Benzoate to linoleoyl-arachidonoyl-glycerol (18:2 to 20:4) [1] ratio	European
GCST90200989	Histidine to asparagine ratio	European
GCST90200990	Benzoate to linoleoyl-arachidonoyl-glycerol (18:2 to 20:4) [2] ratio	European
GCST90200991	Histidine to alanine ratio	European
GCST90200992	Alanine to asparagine ratio	European
GCST90200993	Salicylate to oxalate (ethanedioate) ratio	European
GCST90200994	Glutamine to alanine ratio	European
GCST90200995	Salicylate to taurocholate ratio	European
GCST90200996	Citrate to taurocholate ratio	European
GCST90200997	Histidine to glutamine ratio	European
GCST90200998	Salicylate to citrate ratio	European
GCST90200999	Taurocholate to oxalate (ethanedioate) ratio	European
GCST90201000	Serine to threonine ratio	European
GCST90201001	Serine to alpha-ketobutyrate ratio	European
GCST90201002	Maltose to sucrose ratio	European
GCST90201003	Glucose to N-palmitoyl-sphingosine (d18:1 to 16:0) ratio	European
GCST90201004	Glucose to N-stearoyl-sphingosine (d18:1 to 18:0) ratio	European
GCST90201005	Fructose to maltose ratio	European
GCST90201006	Alpha-ketobutyrate to 3-methyl-2-oxovalerate ratio	European
GCST90201007	Glucose to N-palmitoyl-sphinganine (d18:0 to 16:0) ratio	European
GCST90201008	Threonine to alpha-ketobutyrate ratio	European
GCST90201009	Threonine to pyruvate ratio	European
GCST90201010	Alpha-ketobutyrate to 4-methyl-2-oxopentanoate ratio	European
GCST90201011	3-methyl-2-oxovalerate to 4-methyl-2-oxopentanoate ratio	European
GCST90201012	3-methyl-2-oxovalerate to 3-methyl-2-oxobutyrate ratio	European
GCST90201013	Androsterone glucuronide to etiocholanolone glucuronide ratio	European
GCST90201014	Glucuronate to androsterone glucuronide ratio	European
GCST90201015	Bilirubin (Z,Z) to androsterone glucuronide ratio	European
GCST90201016	Bilirubin (Z,Z) to etiocholanolone glucuronide ratio	European
GCST90201017	4-methyl-2-oxopentanoate to 3-methyl-2-oxobutyrate ratio	European
GCST90201018	Bilirubin (Z,Z) to glucuronate ratio	European
GCST90201019	Glucuronate to etiocholanolone glucuronide ratio	European
GCST90201020	Paraxanthine to 5-acetylamino-6-formylamino-3-methyluracil ratio	European

## Sheet: 731 immune cell phenotypes
GWAS Catalog Accession Number	Trait	Ancestry
GCST90001498	Activated & resting Treg AC	European
GCST90001501	Activated & secreting Treg AC	European
GCST90001486	Activated Treg AC	European
GCST90001642	B cell AC	European
GCST90001532	Basophil AC	European
GCST90001452	CD11c+ CD62L- monocyte AC	European
GCST90001456	CD11c+ HLA DR++ monocyte AC	European
GCST90001448	CD11c+ monocyte AC	European
GCST90001684	CD127- CD8br AC	European
GCST90001581	CD14- CD16- AC	European
GCST90001579	CD14- CD16+ monocyte AC	European
GCST90001582	CD14+ CD16- monocyte AC	European
GCST90001580	CD14+ CD16+ monocyte AC	European
GCST90001421	CD20- AC	European
GCST90001423	CD20- CD38- AC	European
GCST90001418	CD24+ CD27+ AC	European
GCST90001681	CD25++ CD8br AC	European
GCST90001504	CD25hi AC	European
GCST90001510	CD25hi CD45RA- CD4 not Treg AC	European
GCST90001507	CD25hi CD45RA+ CD4 not Treg AC	European
GCST90001675	CD28- CD127- CD25++ CD8br AC	European
GCST90001678	CD28- CD25++ CD8br AC	European
GCST90001687	CD28- CD8br AC	European
GCST90001663	CD28- CD8dim AC	European
GCST90001654	CD28- DN (CD4-CD8-) AC	European
GCST90001693	CD28+ CD45RA- CD8br AC	European
GCST90001669	CD28+ CD45RA- CD8dim AC	European
GCST90001690	CD28+ CD45RA+ CD8br AC	European
GCST90001666	CD28+ CD45RA+ CD8dim AC	European
GCST90001657	CD28+ DN (CD4-CD8-) AC	European
GCST90001639	CD3- lymphocyte AC	European
GCST90001522	CD33- HLA DR- AC	European
GCST90001523	CD33- HLA DR+ AC	European
GCST90001517	CD33br HLA DR+ AC	European
GCST90001518	CD33br HLA DR+ CD14- AC	European
GCST90001520	CD33br HLA DR+ CD14dim AC	European
GCST90001531	CD33dim HLA DR- AC	European
GCST90001527	CD33dim HLA DR+ CD11b- AC	European
GCST90001525	CD33dim HLA DR+ CD11b+ AC	European
GCST90001489	CD39+ activated Treg AC	European
GCST90001660	CD39+ CD4+ AC	European
GCST90001672	CD39+ CD8br AC	European
GCST90001483	CD39+ resting Treg AC	European
GCST90001495	CD39+ secreting Treg AC	European
GCST90001513	CD4 Treg AC	European
GCST90001590	CD4+ AC	European
GCST90001609	CD4+ CD8dim AC	European
GCST90001695	CD45RA- CD28- CD8br AC	European
GCST90001534	CD45RA- CD4+ AC	European
GCST90001698	CD45RA+ CD28- CD8br AC	European
GCST90001560	CD45RA+ CD8br AC	European
GCST90001472	CD62L- CD86+ myeloid DC AC	European
GCST90001462	CD62L- DC AC	European
GCST90001454	CD62L- HLA DR++ monocyte AC	European
GCST90001450	CD62L- monocyte AC	European
GCST90001468	CD62L- myeloid DC AC	European
GCST90001470	CD62L- plasmacytoid DC AC	European
GCST90001529	CD66b++ myeloid cell AC	European
GCST90001464	CD86+ myeloid DC AC	European
GCST90001466	CD86+ plasmacytoid DC AC	European
GCST90001592	CD8br AC	European
GCST90001630	CD8br NKT AC	European
GCST90001596	CD8dim AC	European
GCST90001633	CD8dim NKT AC	European
GCST90001537	CM CD4+ AC	European
GCST90001548	CM CD8br AC	European
GCST90001563	CM DN (CD4-CD8-) AC	European
GCST90001461	DC AC	European
GCST90001598	DN (CD4-CD8-) AC	European
GCST90001636	DN (CD4-CD8-) NKT AC	European
GCST90001594	DP (CD4+CD8+) AC	European
GCST90001542	EM CD4+ AC	European
GCST90001554	EM CD8br AC	European
GCST90001569	EM DN (CD4-CD8-) AC	European
GCST90001524	Gr MDSC AC	European
GCST90001651	Granulocyte AC	European
GCST90001624	HLA DR+ CD4+ AC	European
GCST90001627	HLA DR+ CD8br AC	European
GCST90001648	HLA DR+ NK AC	European
GCST90001618	HLA DR+ T cell AC	European
GCST90001477	HLA DR++ monocyte AC	European
GCST90001514	HSC AC	European
GCST90001414	IgD- CD24- AC	European
GCST90001401	IgD- CD27- AC	European
GCST90001446	IgD- CD38- AC	European
GCST90001420	IgD- CD38br AC	European
GCST90001438	IgD- CD38dim AC	European
GCST90001400	IgD+ AC	European
GCST90001416	IgD+ CD24- AC	European
GCST90001412	IgD+ CD24+ AC	European
GCST90001396	IgD+ CD38- AC	European
GCST90001392	IgD+ CD38br AC	European
GCST90001394	IgD+ CD38dim AC	European
GCST90001515	Im MDSC AC	European
GCST90001600	Leukocyte AC	European
GCST90001601	Lymphocyte AC	European
GCST90001407	Memory B cell AC	European
GCST90001530	Mo MDSC AC	European
GCST90001583	Monocyte AC	European
GCST90001458	Myeloid DC AC	European
GCST90001540	Naive CD4+ AC	European
GCST90001551	Naive CD8br AC	European
GCST90001566	Naive DN (CD4-CD8-) AC	European
GCST90001409	Naive-mature B cell AC	European
GCST90001645	NK AC	European
GCST90001621	NKT AC	European
GCST90001405	PB/PC AC	European
GCST90001460	Plasmacytoid DC AC	European
GCST90001480	Resting Treg AC	European
GCST90001492	Secreting Treg AC	European
GCST90001403	Sw mem AC	European
GCST90001603	T cell AC	European
GCST90001615	TCRgd AC	European
GCST90001545	TD CD4+ AC	European
GCST90001557	TD CD8br AC	European
GCST90001572	TD DN (CD4-CD8-) AC	European
GCST90001577	Transitional AC	European
GCST90001398	Unsw mem AC	European
GCST90001992	CCR2 on CD14+ CD16+ monocyte	European
GCST90001829	BAFF-R on B cell	European
GCST90001830	BAFF-R on CD20-	European
GCST90001701	BAFF-R on CD20- CD38-	European
GCST90001702	BAFF-R on CD24+ CD27+	European
GCST90001710	BAFF-R on IgD- CD24-	European
GCST90001711	BAFF-R on IgD- CD27-	European
GCST90001712	BAFF-R on IgD- CD38-	European
GCST90001713	BAFF-R on IgD- CD38br	European
GCST90001714	BAFF-R on IgD- CD38dim	European
GCST90001719	BAFF-R on IgD+	European
GCST90001704	BAFF-R on IgD+ CD24-	European
GCST90001703	BAFF-R on IgD+ CD24+	European
GCST90001705	BAFF-R on IgD+ CD38-	European
GCST90001706	BAFF-R on IgD+ CD38- naive	European
GCST90001707	BAFF-R on IgD+ CD38- unsw mem	European
GCST90001708	BAFF-R on IgD+ CD38br	European
GCST90001709	BAFF-R on IgD+ CD38dim	European
GCST90001715	BAFF-R on memory B cell	European
GCST90001716	BAFF-R on naive-mature B cell	European
GCST90001718	BAFF-R on sw mem	European
GCST90001720	BAFF-R on transitional	European
GCST90001717	BAFF-R on unsw mem	European
GCST90002003	CCR2 on CD14- CD16-	European
GCST90001982	CCR2 on CD14- CD16+ monocyte	European
GCST90002004	CCR2 on CD14+ CD16- monocyte	European
GCST90002014	CCR2 on CD62L+ myeloid DC	European
GCST90002016	CCR2 on CD62L+ plasmacytoid DC	European
GCST90002018	CCR2 on granulocyte	European
GCST90002008	CCR2 on monocyte	European
GCST90002017	CCR2 on monocyte	European
GCST90002013	CCR2 on myeloid DC	European
GCST90002015	CCR2 on plasmacytoid DC	European
GCST90001907	CCR7 on naive CD4+	European
GCST90001908	CCR7 on naive CD8br	European
GCST90002096	CD11b on basophil	European
GCST90002091	CD11b on CD14+ monocyte	European
GCST90002097	CD11b on CD33br HLA DR+ CD14dim	European
GCST90002095	CD11b on CD33dim HLA DR-	European
GCST90002093	CD11b on CD66b++ myeloid cell	European
GCST90002092	CD11b on Gr MDSC	European
GCST90002094	CD11b on Mo MDSC	European
GCST90002088	CD11c on CD62L+ myeloid DC	European
GCST90002090	CD11c on granulocyte	European
GCST90002089	CD11c on monocyte	European
GCST90002087	CD11c on myeloid DC	European
GCST90001945	CD123 on CD62L+ plasmacytoid DC	European
GCST90001944	CD123 on plasmacytoid DC	European
GCST90001930	CD127 on CD28- CD8br	European
GCST90001924	CD127 on CD28+ CD4+	European
GCST90001928	CD127 on CD28+ CD45RA- CD8br	European
GCST90001929	CD127 on CD28+ CD45RA+ CD8br	European
GCST90001925	CD127 on CD28+ DN (CD4-CD8-)	European
GCST90001931	CD127 on CD4+	European
GCST90001923	CD127 on CD45RA- CD4 not Treg	European
GCST90001932	CD127 on CD45RA+ CD4+	European
GCST90001927	CD127 on CD8br	European
GCST90001926	CD127 on granulocyte	European
GCST90001922	CD127 on T cell	European
GCST90002021	CD14 on CD33dim HLA DR+ CD11b+	European
GCST90001986	CD14 on CD14+ CD16- monocyte	European
GCST90001983	CD14 on CD14+ CD16+ monocyte	European
GCST90002020	CD14 on CD33br HLA DR+ CD14dim	European
GCST90002019	CD14 on Mo MDSC	European
GCST90001979	CD16 on CD14- CD16+ monocyte	European
GCST90002005	CD16 on CD14+ CD16+ monocyte	European
GCST90001885	CD16-CD56 on HLA DR+ NK	European
GCST90001884	CD16-CD56 on NK	European
GCST90001883	CD16-CD56 on NKT	European
GCST90002028	CD19 on B cell	European
GCST90001721	CD19 on CD20-	European
GCST90001722	CD19 on CD20- CD38-	European
GCST90001723	CD19 on CD24+ CD27+	European
GCST90001731	CD19 on IgD- CD24-	European
GCST90001732	CD19 on IgD- CD27-	European
GCST90001733	CD19 on IgD- CD38-	European
GCST90001734	CD19 on IgD- CD38br	European
GCST90001735	CD19 on IgD- CD38dim	European
GCST90001741	CD19 on IgD+	European
GCST90001725	CD19 on IgD+ CD24-	European
GCST90001724	CD19 on IgD+ CD24+	European
GCST90001726	CD19 on IgD+ CD38-	European
GCST90001727	CD19 on IgD+ CD38- naive	European
GCST90001728	CD19 on IgD+ CD38- unsw mem	European
GCST90001729	CD19 on IgD+ CD38br	European
GCST90001730	CD19 on IgD+ CD38dim	European
GCST90001736	CD19 on memory B cell	European
GCST90001737	CD19 on naive-mature B cell	European
GCST90001739	CD19 on PB/PC	European
GCST90001740	CD19 on sw mem	European
GCST90001742	CD19 on transitional	European
GCST90001738	CD19 on unsw mem	European
GCST90001743	CD20 on B cell	European
GCST90001744	CD20 on CD20- CD38-	European
GCST90001745	CD20 on CD24+ CD27+	European
GCST90001753	CD20 on IgD- CD24-	European
GCST90001754	CD20 on IgD- CD27-	European
GCST90001755	CD20 on IgD- CD38-	European
GCST90001756	CD20 on IgD- CD38br	European
GCST90001757	CD20 on IgD- CD38dim	European
GCST90001762	CD20 on IgD+	European
GCST90001747	CD20 on IgD+ CD24-	European
GCST90001746	CD20 on IgD+ CD24+	European
GCST90001748	CD20 on IgD+ CD38-	European
GCST90001749	CD20 on IgD+ CD38- naive	European
GCST90001750	CD20 on IgD+ CD38- unsw mem	European
GCST90001751	CD20 on IgD+ CD38br	European
GCST90001752	CD20 on IgD+ CD38dim	European
GCST90001758	CD20 on memory B cell	European
GCST90001759	CD20 on naive-mature B cell	European
GCST90001761	CD20 on sw mem	European
GCST90001763	CD20 on transitional	European
GCST90001760	CD20 on unsw mem	European
GCST90001764	CD24 on CD24+ CD27+	European
GCST90001769	CD24 on IgD- CD38-	European
GCST90001770	CD24 on IgD- CD38dim	European
GCST90001765	CD24 on IgD+ CD24+	European
GCST90001766	CD24 on IgD+ CD38-	European
GCST90001767	CD24 on IgD+ CD38- unsw mem	European
GCST90001768	CD24 on IgD+ CD38br	European
GCST90001771	CD24 on memory B cell	European
GCST90001773	CD24 on sw mem	European
GCST90001774	CD24 on transitional	European
GCST90001772	CD24 on unsw mem	European
GCST90001933	CD25 on CD45RA- CD4 not Treg	European
GCST90001943	CD25 on activated & secreting Treg	European
GCST90001939	CD25 on activated Treg	European
GCST90001775	CD25 on B cell	European
GCST90001776	CD25 on CD20- CD38-	European
GCST90001777	CD25 on CD24+ CD27+	European
GCST90001962	CD25 on CD28+ CD4+	European
GCST90001940	CD25 on CD39+ activated Treg	European
GCST90001935	CD25 on CD39+ CD4 Treg	European
GCST90001961	CD25 on CD39+ CD4+	European
GCST90001938	CD25 on CD39+ resting Treg	European
GCST90001942	CD25 on CD39+ secreting Treg	European
GCST90001936	CD25 on CD4 Treg	European
GCST90001960	CD25 on CD4+	European
GCST90001934	CD25 on CD45RA+ CD4 not Treg	European
GCST90001785	CD25 on IgD- CD24-	European
GCST90001786	CD25 on IgD- CD27-	European
GCST90001787	CD25 on IgD- CD38-	European
GCST90001788	CD25 on IgD- CD38br	European
GCST90001789	CD25 on IgD- CD38dim	European
GCST90001794	CD25 on IgD+	European
GCST90001779	CD25 on IgD+ CD24-	European
GCST90001778	CD25 on IgD+ CD24+	European
GCST90001780	CD25 on IgD+ CD38-	European
GCST90001781	CD25 on IgD+ CD38- naive	European
GCST90001782	CD25 on IgD+ CD38- unsw mem	European
GCST90001783	CD25 on IgD+ CD38br	European
GCST90001784	CD25 on IgD+ CD38dim	European
GCST90001790	CD25 on memory B cell	European
GCST90001791	CD25 on naive-mature B cell	European
GCST90001937	CD25 on resting Treg	European
GCST90001941	CD25 on secreting Treg	European
GCST90001793	CD25 on sw mem	European
GCST90001795	CD25 on transitional	European
GCST90001792	CD25 on unsw mem	European
GCST90001796	CD27 on CD20-	European
GCST90001797	CD27 on CD20- CD38-	European
GCST90001798	CD27 on CD24+ CD27+	European
GCST90001802	CD27 on IgD- CD38-	European
GCST90001803	CD27 on IgD- CD38br	European
GCST90001804	CD27 on IgD- CD38dim	European
GCST90001800	CD27 on IgD+ CD24+	European
GCST90001801	CD27 on IgD+ CD38- unsw mem	European
GCST90001805	CD27 on memory B cell	European
GCST90001807	CD27 on PB/PC	European
GCST90001808	CD27 on sw mem	European
GCST90001799	CD27 on T cell	European
GCST90001806	CD27 on unsw mem	European
GCST90001889	CD28 on activated & secreting Treg	European
GCST90001902	CD28 on activated Treg	European
GCST90001894	CD28 on CD28+ CD4+	European
GCST90001893	CD28 on CD28+ CD45RA- CD8br	European
GCST90001896	CD28 on CD28+ CD45RA+ CD8br	European
GCST90001895	CD28 on CD28+ DN (CD4-CD8-)	European
GCST90001886	CD28 on CD39+ activated Treg	European
GCST90001892	CD28 on CD39+ CD4+	European
GCST90001897	CD28 on CD39+ CD8br	European
GCST90001901	CD28 on CD39+ resting Treg	European
GCST90001888	CD28 on CD39+ secreting Treg	European
GCST90001899	CD28 on CD4 Treg	European
GCST90001898	CD28 on CD4+	European
GCST90001891	CD28 on CD45RA- CD4 not Treg	European
GCST90001890	CD28 on CD45RA+ CD4+	European
GCST90001900	CD28 on resting Treg	European
GCST90001887	CD28 on secreting Treg	European
GCST90001857	CD3 on activated & secreting Treg	European
GCST90001853	CD3 on activated Treg	European
GCST90001865	CD3 on CD28- CD8br	European
GCST90001861	CD3 on CD28+ CD4+	European
GCST90001863	CD3 on CD28+ CD45RA- CD8br	European
GCST90001864	CD3 on CD28+ CD45RA+ CD8br	European
GCST90001862	CD3 on CD28+ DN (CD4-CD8-)	European
GCST90001854	CD3 on CD39+ activated Treg	European
GCST90001860	CD3 on CD39+ CD4+	European
GCST90001866	CD3 on CD39+ CD8br	European
GCST90001852	CD3 on CD39+ resting Treg	European
GCST90001856	CD3 on CD39+ secreting Treg	European
GCST90001868	CD3 on CD4 Treg	European
GCST90001867	CD3 on CD4+	European
GCST90001845	CD3 on CD45RA- CD4+	European
GCST90001858	CD3 on CD45RA+ CD4+	European
GCST90001859	CD3 on CD8br	European
GCST90001841	CD3 on CM CD4+	European
GCST90001846	CD3 on CM CD8br	European
GCST90001843	CD3 on EM CD4+	European
GCST90001839	CD3 on EM CD8br	European
GCST90001849	CD3 on HLA DR+ CD4+	European
GCST90001850	CD3 on HLA DR+ CD8br	European
GCST90001847	CD3 on HLA DR+ T cell	European
GCST90001842	CD3 on Naive CD4+	European
GCST90001838	CD3 on naive CD8br	European
GCST90001848	CD3 on NKT	European
GCST90001869	CD3 on resting Treg	European
GCST90001855	CD3 on secreting Treg	European
GCST90001851	CD3 on T cell	European
GCST90001844	CD3 on TD CD4+	European
GCST90001840	CD3 on TD CD8br	European
GCST90001954	CD33 on basophil	European
GCST90001946	CD33 on CD14+ monocyte	European
GCST90001956	CD33 on CD33br HLA DR+	European
GCST90001957	CD33 on CD33br HLA DR+ CD14-	European
GCST90001947	CD33 on CD33br HLA DR+ CD14dim	European
GCST90001953	CD33 on CD33dim HLA DR-	European
GCST90001949	CD33 on CD33dim HLA DR+ CD11b-	European
GCST90001948	CD33 on CD33dim HLA DR+ CD11b+	European
GCST90001951	CD33 on CD66b++ myeloid cell	European
GCST90001950	CD33 on Gr MDSC	European
GCST90001955	CD33 on Im MDSC	European
GCST90001952	CD33 on Mo MDSC	European
GCST90001870	CD34 on HSC	European
GCST90001809	CD38 on CD20-	European
GCST90001810	CD38 on CD3- CD19-	European
GCST90001814	CD38 on IgD- CD38br	European
GCST90001815	CD38 on IgD- CD38dim	European
GCST90001818	CD38 on IgD+	European
GCST90001811	CD38 on IgD+ CD24-	European
GCST90001812	CD38 on IgD+ CD38br	European
GCST90001813	CD38 on IgD+ CD38dim	European
GCST90001816	CD38 on naive-mature B cell	European
GCST90001817	CD38 on PB/PC	European
GCST90001819	CD38 on transitional	European
GCST90002030	CD39 on CD39+ activated Treg	European
GCST90002032	CD39 on CD39+ CD4+	European
GCST90002029	CD39 on CD39+ CD8br	European
GCST90002031	CD39 on CD39+ secreting Treg	European
GCST90002033	CD39 on granulocyte	European
GCST90002034	CD39 on monocyte	European
GCST90002070	CD4 on activated & secreting Treg	European
GCST90002066	CD4 on activated Treg	European
GCST90002062	CD4 on CD28+ CD4+	European
GCST90002067	CD4 on CD39+ activated Treg	European
GCST90002061	CD4 on CD39+ CD4+	European
GCST90002065	CD4 on CD39+ resting Treg	European
GCST90002069	CD4 on CD39+ secreting Treg	European
GCST90002063	CD4 on CD4 Treg	European
GCST90002022	CD4 on CD4+	European
GCST90002027	CD4 on CD45RA+ CD4+	European
GCST90002023	CD4 on CM CD4 +	European
GCST90002025	CD4 on EM CD4+	European
GCST90001959	CD4 on HLA DR+ CD4+	European
GCST90001958	CD4 on monocyte	European
GCST90002024	CD4 on naive CD4+	European
GCST90002064	CD4 on resting Treg	European
GCST90002068	CD4 on secreting Treg	European
GCST90002026	CD4 on TD CD4+	European
GCST90001989	CD40 on CD14- CD16+ monocyte	European
GCST90001980	CD40 on CD14+ CD16- monocyte	European
GCST90001981	CD40 on CD14+ CD16+ monocyte	European
GCST90001985	CD40 on monocytes	European
GCST90001910	CD45 on B cell	European
GCST90002051	CD45 on basophil	European
GCST90001909	CD45 on CD14+ monocyte	European
GCST90002045	CD45 on CD33- HLA DR-	European
GCST90002046	CD45 on CD33- HLA DR+	European
GCST90002053	CD45 on CD33br HLA DR+	European
GCST90002042	CD45 on CD33br HLA DR+ CD14-	European
GCST90002043	CD45 on CD33br HLA DR+ CD14dim	European
GCST90002050	CD45 on CD33dim HLA DR-	European
GCST90002044	CD45 on CD33dim HLA DR+ CD11b-	European
GCST90001916	CD45 on CD4+	European
GCST90002048	CD45 on CD66b++ myelod cell	European
GCST90001917	CD45 on CD8br	European
GCST90002047	CD45 on Gr MDSC	European
GCST90001913	CD45 on granulocyte	European
GCST90001920	CD45 on HLA DR+ CD4+	European
GCST90001921	CD45 on HLA DR+ CD8br	European
GCST90001912	CD45 on HLA DR+ NK	European
GCST90001918	CD45 on HLA DR+ T cell	European
GCST90002052	CD45 on Im MDSC	European
GCST90001914	CD45 on lymphocyte	European
GCST90002041	CD45 on lymphocyte	European
GCST90002049	CD45 on Mo MDSC	European
GCST90001911	CD45 on NK	European
GCST90001919	CD45 on NKT	European
GCST90001915	CD45 on T cell	European
GCST90002103	CD45RA on CD39+ resting Treg	European
GCST90002098	CD45RA on naive CD4+	European
GCST90002100	CD45RA on naive CD8br	European
GCST90002102	CD45RA on resting Treg	European
GCST90002101	CD45RA on TD CD8br	European
GCST90002099	CD4RA on TD CD4+	European
GCST90001833	CD62L on CD62L+ DC	European
GCST90001831	CD62L on CD62L+ myeloid DC	European
GCST90001832	CD62L on CD62L+ plasmacytoid DC	European
GCST90001835	CD62L on granulocyte	European
GCST90001834	CD62L on monocyte	European
GCST90002001	CD64 on CD14- CD16-	European
GCST90001990	CD64 on CD14- CD16+ monocyte	European
GCST90001987	CD64 on CD14+ CD16- monocyte	European
GCST90002011	CD64 on CD14+ CD16+ monocyte	European
GCST90002006	CD64 on monocyte	European
GCST90001836	CD66b on CD66b++ myeloid cell	European
GCST90001837	CD66b on Gr MDSC	European
GCST90002058	CD8 on CD8br	European
GCST90002120	CD8 on CD28- CD8br	European
GCST90002118	CD8 on CD28+ CD45RA- CD8br	European
GCST90002119	CD8 on CD28+ CD45RA+ CD8br	European
GCST90002121	CD8 on CD39+ CD8br	European
GCST90002054	CD8 on CM CD8br	European
GCST90002056	CD8 on EM CD8br	European
GCST90002060	CD8 on HLA DR+ CD8br	European
GCST90002055	CD8 on naive CD8br	European
GCST90002059	CD8 on NKT	European
GCST90002057	CD8 on TD CD8br	European
GCST90002036	CD80 on CD62L+ myeloid DC	European
GCST90002038	CD80 on CD62L+ plasmacytoid DC	European
GCST90002040	CD80 on granulocyte	European
GCST90002039	CD80 on monocyte	European
GCST90002035	CD80 on myeloid DC	European
GCST90002037	CD80 on plasmacytoid DC	European
GCST90001904	CD86 on CD62L+ myeloid DC	European
GCST90001906	CD86 on granulocyte	European
GCST90001905	CD86 on monocyte	European
GCST90001903	CD86 on myeloid DC	European
GCST90001994	CX3CR1 on CD14- CD16-	European
GCST90002012	CX3CR1 on CD14- CD16+ monocyte	European
GCST90001997	CX3CR1 on CD14+ CD16- monocyte	European
GCST90001996	CX3CR1 on CD14+ CD16+ monocyte	European
GCST90001995	CX3CR1 on monocyte	European
GCST90002114	HLA DR on HLA DR+ CD4+	European
GCST90002115	HLA DR on HLA DR+ CD8br	European
GCST90002113	HLA DR on HLA DR+ T cell	European
GCST90002116	HLA DR on B cell	European
GCST90002009	HLA DR on CD14- CD16-	European
GCST90001984	HLA DR on CD14- CD16+ monocyte	European
GCST90001988	HLA DR on CD14+ CD16- monocyte	European
GCST90002007	HLA DR on CD14+ CD16+ monocyte	European
GCST90001991	HLA DR on CD14+ monocyte	European
GCST90002112	HLA DR on CD33- HLA DR+	European
GCST90002108	HLA DR on CD33br HLA DR+ CD14-	European
GCST90002109	HLA DR on CD33br HLA DR+ CD14dim	European
GCST90002111	HLA DR on CD33dim HLA DR+ CD11b-	European
GCST90002110	HLA DR on CD33dim HLA DR+ CD11b+	European
GCST90002106	HLA DR on DC	European
GCST90002117	HLA DR on HLA DR+ NK	European
GCST90002107	HLA DR on HSC	European
GCST90002010	HLA DR on monocyte	European
GCST90002104	HLA DR on myeloid DC	European
GCST90002105	HLA DR on plasmacytoid DC	European
GCST90001875	HVEM on CD4+	European
GCST90001880	HVEM on CD45RA- CD4+	European
GCST90001881	HVEM on CD8br	European
GCST90001876	HVEM on CM CD4+	European
GCST90001882	HVEM on CM CD8br	European
GCST90001878	HVEM on EM CD4+	European
GCST90001873	HVEM on EM CD8br	European
GCST90001877	HVEM on naive CD4+	European
GCST90001872	HVEM on naive CD8br	European
GCST90001871	HVEM on T cell	European
GCST90001879	HVEM on TD CD4+	European
GCST90001874	HVEM on TD CD8br	European
GCST90001827	IgD on IgD+	European
GCST90001821	IgD on IgD+ CD24-	European
GCST90001820	IgD on IgD+ CD24+	European
GCST90001822	IgD on IgD+ CD38-	European
GCST90001823	IgD on IgD+ CD38- unsw mem	European
GCST90001824	IgD on IgD+ CD38br	European
GCST90001825	IgD on IgD+ CD38dim	European
GCST90001828	IgD on transitional	European
GCST90001826	IgD on unsw mem	European
GCST90002000	PDL-1 on CD14- CD16-	European
GCST90001999	PDL-1 on CD14- CD16+ monocyte	European
GCST90001993	PDL-1 on CD14+ CD16- monocyte	European
GCST90001998	PDL-1 on CD14+ CD16+ monocyte	European
GCST90002002	PDL-1 on monocyte	European
GCST90001968	FSC-A on B cell	European
GCST90001967	FSC-A on CD14+ monocyte	European
GCST90001973	FSC-A on CD4+	European
GCST90001974	FSC-A on CD8br	European
GCST90001966	FSC-A on granulocyte	European
GCST90001977	FSC-A on HLA DR+ CD4+	European
GCST90001978	FSC-A on HLA DR+ CD8br	European
GCST90001970	FSC-A on HLA DR+ NK	European
GCST90001975	FSC-A on HLA DR+ T cell	European
GCST90001971	FSC-A on lymphocyte	European
GCST90001965	FSC-A on monocyte	European
GCST90001963	FSC-A on myeloid DC	European
GCST90001969	FSC-A on NK	European
GCST90001976	FSC-A on NKT	European
GCST90001964	FSC-A on plasmacytoid DC	European
GCST90001972	FSC-A on T cell	European
GCST90002075	SSC-A on B cell	European
GCST90002074	SSC-A on CD14+ monocyte	European
GCST90002081	SSC-A on CD4+	European
GCST90002082	SSC-A on CD8br	European
GCST90002078	SSC-A on granulocyte	European
GCST90002085	SSC-A on HLA DR+ CD4+	European
GCST90002086	SSC-A on HLA DR+ CD8br	European
GCST90002077	SSC-A on HLA DR+ NK	European
GCST90002083	SSC-A on HLA DR+ T cell	European
GCST90002079	SSC-A on lymphocyte	European
GCST90002073	SSC-A on monocyte	European
GCST90002071	SSC-A on myeloid DC	European
GCST90002076	SSC-A on NK	European
GCST90002084	SSC-A on NKT	European
GCST90002072	SSC-A on plasmacytoid DC	European
GCST90002080	SSC-A on T cell	European
GCST90001499	Activated & resting Treg % CD4 Treg	European
GCST90001500	Activated & resting Treg %CD4+	European
GCST90001502	Activated & secreting Treg %CD4 Treg	European
GCST90001503	Activated & secreting Treg %CD4+	European
GCST90001488	Activated Treg %CD4	European
GCST90001487	Activated Treg %CD4 Treg	European
GCST90001643	B cell % CD3- lymphocyte	European
GCST90001644	B cell %lymphocyte	European
GCST90001533	Basophil %CD33dim HLA DR- CD66b-	European
GCST90001453	CD11c+ CD62L- monocyte %monocyte	European
GCST90001457	CD11c+ HLA DR++ monocyte %monocyte	European
GCST90001449	CD11c+ monocyte %monocyte	European
GCST90001683	CD127- CD8br %CD8br	European
GCST90001682	CD127- CD8br %T cell	European
GCST90001584	CD14- CD16+ monocyte %monocyte	European
GCST90001586	CD14+ CD16- monocyte %monocyte	European
GCST90001585	CD14+ CD16+ monocyte %monocyte	European
GCST90001587	CD16+ monocyte %monocyte	European
GCST90001419	CD20- %B cell	European
GCST90001443	CD20- %lymphocyte	European
GCST90001422	CD20- CD38- %B cell	European
GCST90001444	CD20- CD38- %lymphocyte	European
GCST90001417	CD24+ CD27+ %B cell	European
GCST90001442	CD24+ CD27+ %lymphocyte	European
GCST90001680	CD25++ CD8br %CD8br	European
GCST90001679	CD25++ CD8br %T cell	European
GCST90001505	CD25hi %CD4+	European
GCST90001506	CD25hi %T cell	European
GCST90001511	CD25hi CD45RA- CD4 not Treg %CD4+	European
GCST90001512	CD25hi CD45RA- CD4 not Treg %T cell	European
GCST90001508	CD25hi CD45RA+ CD4 not Treg %CD4+	European
GCST90001509	CD25hi CD45RA+ CD4 not Treg %T cell	European
GCST90001674	CD28- CD127- CD25++ CD8br %CD8br	European
GCST90001673	CD28- CD127- CD25++ CD8br %T cell	European
GCST90001677	CD28- CD25++ CD8br %CD8br	European
GCST90001676	CD28- CD25++ CD8br %T cell	European
GCST90001686	CD28- CD8br %CD8br	European
GCST90001685	CD28- CD8br %T cell	European
GCST90001662	CD28- CD8dim %CD8dim	European
GCST90001661	CD28- CD8dim %T cell	European
GCST90001653	CD28- DN (CD4-CD8-) %DN	European
GCST90001694	CD28- DN (CD4-CD8-) %T cell	European
GCST90001692	CD28+ CD45RA- CD8br %CD8br	European
GCST90001691	CD28+ CD45RA- CD8br %T cell	European
GCST90001668	CD28+ CD45RA- CD8dim %CD8dim	European
GCST90001667	CD28+ CD45RA- CD8dim %T cell	European
GCST90001689	CD28+ CD45RA+ CD8br %CD8br	European
GCST90001688	CD28+ CD45RA+ CD8br %T cell	European
GCST90001665	CD28+ CD45RA+ CD8dim %CD8dim	European
GCST90001664	CD28+ CD45RA+ CD8dim %T cell	European
GCST90001656	CD28+ DN (CD4-CD8-) %DN	European
GCST90001655	CD28+ DN (CD4-CD8-) %T cell	European
GCST90001641	CD3- lymphocyte %leukocyte	European
GCST90001640	CD3- lymphocyte %lymphocyte	European
GCST90001519	CD33br HLA DR+ CD14- %CD33br HLA DR+	European
GCST90001521	CD33br HLA DR+ CD14dim %CD33br HLA DR+	European
GCST90001528	CD33dim HLA DR+ CD11b- %CD33dim HLA DR+	European
GCST90001526	CD33dim HLA DR+ CD11b+ %CD33dim HLA DR+	European
GCST90001490	CD39+ activated Treg %activated Treg	European
GCST90001491	CD39+ activated Treg %CD4 Treg	European
GCST90001659	CD39+ CD4+ %CD4+	European
GCST90001658	CD39+ CD4+ %T cell	European
GCST90001671	CD39+ CD8br %CD8br	European
GCST90001670	CD39+ CD8br %T cell	European
GCST90001485	CD39+ resting Treg % CD4 Treg	European
GCST90001484	CD39+ resting Treg %resting Treg	European
GCST90001497	CD39+ secreting Treg %CD4 Treg	European
GCST90001496	CD39+ secreting Treg %secreting Treg	European
GCST90001478	CD4 Treg %CD4	European
GCST90001479	CD4 Treg %T cell	European
GCST90001589	CD4/CD8br	European
GCST90001606	CD4+ %leukocyte	European
GCST90001591	CD4+ %T cell	European
GCST90001611	CD4+ CD8dim %leukocyte	European
GCST90001610	CD4+ CD8dim %lymphocyte	European
GCST90001696	CD45RA- CD28- CD8br %CD8br	European
GCST90001697	CD45RA- CD28- CD8br %T cell	European
GCST90001535	CD45RA- CD4+ %CD4+	European
GCST90001536	CD45RA- CD4+ %T cell	European
GCST90001699	CD45RA+ CD28- CD8br %CD8br	European
GCST90001700	CD45RA+ CD28- CD8br %T cell	European
GCST90001561	CD45RA+ CD8br %CD8br	European
GCST90001562	CD45RA+ CD8br %T cell	European
GCST90001473	CD62L- CD86+ myeloid DC %DC	European
GCST90001463	CD62L- DC %DC	European
GCST90001455	CD62L- HLA DR++ monocyte %monocyte	European
GCST90001451	CD62L- monocyte %monocyte	European
GCST90001469	CD62L- myeloid DC %DC	European
GCST90001471	CD62L- plasmacytoid DC %DC	European
GCST90001465	CD86+ myeloid DC %DC	European
GCST90001467	CD86+ plasmacytoid DC %DC	European
GCST90001607	CD8br %leukocyte	European
GCST90001593	CD8br %T cell	European
GCST90001614	CD8br and CD8dim %leukocyte	European
GCST90001632	CD8br NKT %lymphocyte	European
GCST90001631	CD8br NKT %T cell	European
GCST90001612	CD8dim %leukocyte	European
GCST90001597	CD8dim %T cell	European
GCST90001635	CD8dim NKT %lymphocyte	European
GCST90001634	CD8dim NKT %T cell	European
GCST90001549	CM CD8br %CD8br	European
GCST90001538	CM CD4+ %CD4+	European
GCST90001539	CM CD4+ %T cell	European
GCST90001550	CM CD8br %T cell	European
GCST90001564	CM DN (CD4-CD8-) %DN	European
GCST90001565	CM DN (CD4-CD8-) %T cell	European
GCST90001613	DN (CD4-CD8-) %leukocyte	European
GCST90001599	DN (CD4-CD8-) %T cell	European
GCST90001638	DN (CD4-CD8-) NKT %lymphocyte	European
GCST90001637	DN (CD4-CD8-) NKT %T cell	European
GCST90001608	DP (CD4+CD8+) %leukocyte	European
GCST90001595	DP (CD4+CD8+) %T cell	European
GCST90001543	EM CD4+ %CD4+	European
GCST90001544	EM CD4+ %T cell	European
GCST90001555	EM CD8br %CD8br	European
GCST90001556	EM CD8br %T cell	European
GCST90001570	EM DN (CD4-CD8-) %DN	European
GCST90001571	EM DN (CD4-CD8-) %T cell	European
GCST90001652	Granulocyte %leukocyte	European
GCST90001626	HLA DR+ CD4+ %lymphocyte	European
GCST90001625	HLA DR+ CD4+ %T cell	European
GCST90001629	HLA DR+ CD8br %lymphocyte	European
GCST90001628	HLA DR+ CD8br %T cell	European
GCST90001650	HLA DR+ NK %CD3- lymphocyte	European
GCST90001649	HLA DR+ NK %NK	European
GCST90001620	HLA DR+ T cell%lymphocyte	European
GCST90001619	HLA DR+ T cell%T cell	European
GCST90001476	HLA DR++ monocyte %leukocyte	European
GCST90001475	HLA DR++ monocyte %monocyte	European
GCST90001413	IgD- CD24- %B cell	European
GCST90001440	IgD- CD24- %lymphocyte	European
GCST90001399	IgD- CD27- %B cell	European
GCST90001433	IgD- CD27- %lymphocyte	European
GCST90001445	IgD- CD38- %B cell	European
GCST90001427	IgD- CD38- %lymphocyte	European
GCST90001410	IgD- CD38br %B cell	European
GCST90001425	IgD- CD38br %lymphocyte	European
GCST90001428	IgD- CD38dim %B cell	European
GCST90001426	IgD- CD38dim %lymphocyte	European
GCST90001391	IgD+ %B cell	European
GCST90001424	IgD+ %Lymphocyte	European
GCST90001415	IgD+ CD24- %B cell	European
GCST90001441	IgD+ CD24- %lymphocyte	European
GCST90001411	IgD+ CD24+ %B cell	European
GCST90001439	IgD+ CD24+ %lymphocyte	European
GCST90001395	IgD+ CD38- %B cell	European
GCST90001431	IgD+ CD38- %lymphocyte	European
GCST90001447	IgD+ CD38br %B cell	European
GCST90001429	IgD+ CD38br %lymphocyte	European
GCST90001393	IgD+ CD38dim %B cell	European
GCST90001430	IgD+ CD38dim %lymphocyte	European
GCST90001516	Im MDSC %CD33dim HLA DR- CD66b-	European
GCST90001602	Lymphocyte %leukocyte	European
GCST90001406	Memory B cell %B cell	European
GCST90001436	Memory B cell %lymphocyte	European
GCST90001459	Myeloid DC %DC	European
GCST90001552	Naive CD8br %CD8br	European
GCST90001575	Naive CD4+ %T cell	European
GCST90001541	Naive CD4+ %CD4+	European
GCST90001553	Naive CD8br %T cell	European
GCST90001567	Naive DN (CD4-CD8-) %DN	European
GCST90001568	Naive DN (CD4-CD8-) %T cell	European
GCST90001408	Naive-mature B cell %B cell	European
GCST90001437	Naive-mature B cell %lymphocyte	European
GCST90001646	NK %CD3- lymphocyte	European
GCST90001647	NK %lymphocyte	European
GCST90001623	NKT %lymphocyte	European
GCST90001622	NKT %T cell	European
GCST90001404	PB/PC %B cell	European
GCST90001435	PB/PC %lymphocyte	European
GCST90001474	Plasmacytoid DC %DC	European
GCST90001481	Resting Treg % CD4 Treg	European
GCST90001482	Resting Treg %CD4	European
GCST90001493	Secreting Treg % CD4 Treg	European
GCST90001494	Secreting Treg %CD4	European
GCST90001402	Sw mem %B cell	European
GCST90001434	Sw mem %lymphocyte	European
GCST90001605	T cell %leukocyte	European
GCST90001604	T cell %lymphocyte	European
GCST90001588	T/B	European
GCST90001617	TCRgd %lymphocyte	European
GCST90001616	TCRgd %T cell	European
GCST90001558	TD CD8br %CD8br	European
GCST90001546	TD CD4+ %CD4+	European
GCST90001547	TD CD4+ %T cell	European
GCST90001559	TD CD8br %T cell	European
GCST90001573	TD DN (CD4-CD8-) %DN	European
GCST90001574	TD DN (CD4-CD8-) %T cell	European
GCST90001576	Transitional %B cell	European
GCST90001578	Transitional %lymphocyte	European
GCST90001397	Unsw mem %B cell	European
GCST90001432	Unsw Mem %lymphocyte	European

## Sheet: 91 inflammatory circulating pro
GWAS Catalog Accession Number	Trait	Ancestry
GCST90274759	Adenosine Deaminase levels	European
GCST90274760	Artemin levels	European
GCST90274761	Axin-1 levels	European
GCST90274762	beta-nerve growth factor levels	European
GCST90274763	Caspase 8 levels	European
GCST90274765	C-C motif chemokine 19 levels	European
GCST90274766	C-C motif chemokine 20 levels	European
GCST90274767	C-C motif chemokine 23 levels	European
GCST90274768	C-C motif chemokine 25 levels	European
GCST90274769	C-C motif chemokine 28 levels	European
GCST90274770	C-C motif chemokine 4 levels	European
GCST90274772	CD40L receptor levels	European
GCST90274775	CUB domain-containing protein 1 levels	European
GCST90274779	C-X-C motif chemokine 1 levels	European
GCST90274780	C-X-C motif chemokine 10 levels	European
GCST90274781	C-X-C motif chemokine 11 levels	European
GCST90274782	C-X-C motif chemokine 5 levels	European
GCST90274783	C-X-C motif chemokine 6 levels	European
GCST90274784	C-X-C motif chemokine 9 levels	European
GCST90274777	Cystatin D levels	European
GCST90274785	Delta and Notch-like epidermal growth factor-related receptor levels	European
GCST90274764	Eotaxin levels	European
GCST90274758	Eukaryotic translation initiation factor 4E-binding protein 1 levels	European
GCST90274787	Fibroblast growth factor 19 levels	European
GCST90274788	Fibroblast growth factor 21 levels	European
GCST90274789	Fibroblast growth factor 23 levels	European
GCST90274790	Fibroblast growth factor 5 levels	European
GCST90274791	Fms-related tyrosine kinase 3 ligand levels	European
GCST90274778	Fractalkine levels	European
GCST90274792	Glial cell line-derived neurotrophic factor levels	European
GCST90274793	Hepatocyte growth factor levels	European
GCST90274794	Interferon gamma levels	European
GCST90274795	Interleukin-10 levels	European
GCST90274796	Interleukin-10 receptor subunit alpha levels	European
GCST90274797	Interleukin-10 receptor subunit beta levels	European
GCST90274798	Interleukin-12 subunit beta levels	European
GCST90274799	Interleukin-13 levels	European
GCST90274800	Interleukin-15 receptor subunit alpha levels	European
GCST90274801	Interleukin-17A levels	European
GCST90274802	Interleukin-17C levels	European
GCST90274803	Interleukin-18 levels	European
GCST90274804	interleukin-18 receptor 1 levels	European
GCST90274805	Interleukin-1-alpha levels	European
GCST90274806	Interleukin-2 levels	European
GCST90274811	Interleukin-2 receptor subunit beta levels	European
GCST90274807	Interleukin-20 levels	European
GCST90274808	Interleukin-20 receptor subunit alpha levels	European
GCST90274809	Interleukin-22 receptor subunit alpha-1 levels	European
GCST90274810	Interleukin-24 levels	European
GCST90274812	Interleukin-33 levels	European
GCST90274813	Interleukin-4 levels	European
GCST90274814	Interleukin-5 levels	European
GCST90274815	Interleukin-6 levels	European
GCST90274816	Interleukin-7 levels	European
GCST90274817	Interleukin-8 levels	European
GCST90274818	Latency-associated peptide transforming growth factor beta 1 levels	European
GCST90274819	Leukemia inhibitory factor levels	European
GCST90274820	Leukemia inhibitory factor receptor levels	European
GCST90274776	Macrophage colony-stimulating factor 1 levels	European
GCST90274825	Macrophage inflammatory protein 1a levels	European
GCST90274826	Matrix metalloproteinase-1 levels	European
GCST90274827	Matrix metalloproteinase-10 levels	European
GCST90274822	Monocyte chemoattractant protein 2 levels	European
GCST90274821	Monocyte chemoattractant protein-1 levels	European
GCST90274823	Monocyte chemoattractant protein-3 levels	European
GCST90274824	Monocyte chemoattractant protein-4 levels	European
GCST90274771	Natural killer cell receptor 2B4 levels	European
GCST90274829	Neurotrophin-3 levels	European
GCST90274828	Neurturin levels	European
GCST90274831	Oncostatin-M levels	European
GCST90274830	Osteoprotegerin levels	European
GCST90274832	Programmed cell death 1 ligand 1 levels	European
GCST90274786	Protein S100-A12 levels	European
GCST90274835	Signaling lymphocytic activation molecule levels	European
GCST90274834	SIR2-like protein 2 levels	European
GCST90274837	STAM binding protein levels	European
GCST90274833	Stem cell factor levels	European
GCST90274836	Sulfotransferase 1A1 levels	European
GCST90274773	T-cell surface glycoprotein CD5 levels	European
GCST90274774	T-cell surface glycoprotein CD6 isoform levels	European
GCST90274845	Thymic stromal lymphopoietin levels	European
GCST90274840	TNF-beta levels	European
GCST90274844	TNF-related activation-induced cytokine levels	European
GCST90274843	TNF-related apoptosis-inducing ligand levels	European
GCST90274838	Transforming growth factor-alpha levels	European
GCST90274839	Tumor necrosis factor levels	European
GCST90274846	Tumor necrosis factor ligand superfamily member 12 levels	European
GCST90274842	Tumor necrosis factor ligand superfamily member 14 levels	European
GCST90274841	Tumor necrosis factor receptor superfamily member 9 levels	European
GCST90274847	Urokinase-type plasminogen activator levels	European
GCST90274848	Vascular endothelial growth factor A levels	European
